# Supplementary material for: Bulk assembly of organic metal halide nanotubes
Source: Chem Sci. 2017 Oct 16;8(12):8400–4. doi: 10.1039/c7sc03675b (PMC5862099; doi:10.1039/c7sc03675b)
Supplement: Supplementary file 2 [file SC-008-C7SC03675B-s002.cif]

# Electronic Supplementary Material (ESI) for Chemical Science.
# This journal is © The Royal Society of Chemistry 2017

####################################################################### 
# 
# This file contains crystal structure data downloaded from the 
# Cambridge Structural Database (CSD) hosted by the Cambridge 
# Crystallographic Data Centre (CCDC).
# 
# Full information about CCDC data access policies and citation 
# guidelines are available at http://www.ccdc.cam.ac.uk/access/V1 
# 
# Audit and citation data items may have been added by the CCDC. 
# Please retain this information to preserve the provenance of 
# this file and to allow appropriate attribution of the data. 
# 
#######################################################################

data_hmtaPbCl
_database_code_depnum_ccdc_archive 'CCDC 1550500'
_audit_update_record             
;
2017-08-01 deposited with the CCDC.
2017-10-16 downloaded from the CCDC.
;
_exptl_special_details           
; 
 The crystal was 
placed in the cold stream of an Oxford 
Cryosystems open-flow nitrogen cryostat (Cosier & 
Glazer, 1986) with a nominal stability of 0.1K. 
 
Cosier, J. & Glazer, A.M., 1986. J. Appl. Cryst. 105-107. 
;
_cell_length_a                   24.5149(6)
_cell_length_b                   24.5149(6)
_cell_length_c                   9.7646(2)
_cell_angle_alpha                90
_cell_angle_beta                 90
_cell_angle_gamma                120
_cell_volume                     5082.1(2)
_cell_formula_units_Z            6

# Given Formula = C18 H36 Br7 N12 Pb2 
# Dc =      2.73 Fooo =   3822.00 Mu =    182.13 M =   1394.29
# Found Formula = C18 H36 Br7 N12 Pb2 
# Dc =      2.73 FOOO =   3822.00 Mu =    182.13 M =   1394.29

_chemical_formula_sum            'C18 H36 Br7 N12 Pb2'
_chemical_formula_moiety         'C18 H36 Br7 N12 Pb2'
_chemical_compound_source        ?
_chemical_formula_weight         1394.29

_symmetry_cell_setting           hexagonal
_symmetry_space_group_name_H-M   'P 63/m '
_symmetry_space_group_name_Hall  ?

loop_
_symmetry_equiv_pos_as_xyz
x,y,z
-x,-y,-z
-x+y,-x,z
x-y,x,-z
-y,x-y,z
y,-x+y,-z
-x,-y,z+1/2
x,y,-z+1/2
y,-x+y,z+1/2
-y,x-y,-z+1/2
-x+y,-x,-z+1/2
x-y,x,z+1/2

loop_
_atom_type_symbol
_atom_type_scat_dispersion_real
_atom_type_scat_dispersion_imag
_atom_type_scat_Cromer_Mann_a1
_atom_type_scat_Cromer_Mann_b1
_atom_type_scat_Cromer_Mann_a2
_atom_type_scat_Cromer_Mann_b2
_atom_type_scat_Cromer_Mann_a3
_atom_type_scat_Cromer_Mann_b3
_atom_type_scat_Cromer_Mann_a4
_atom_type_scat_Cromer_Mann_b4
_atom_type_scat_Cromer_Mann_c
_atom_type_scat_source
C 0.0033 0.0016 2.3100 20.8439 1.0200 10.2075 1.5886 0.5687 0.8650 51.6512
0.2156 'International Tables Vol C 4.2.6.8 and 6.1.1.4'
H 0.0000 0.0000 0.4930 10.5109 0.3229 26.1257 0.1402 3.1424 0.0408 57.7998
0.0030 'International Tables Vol C 4.2.6.8 and 6.1.1.4'
N 0.0061 0.0033 12.2126 0.0057 3.1322 9.8933 2.0125 28.9975 1.1663 0.5826
-11.5290 'International Tables Vol C 4.2.6.8 and 6.1.1.4'
Br -0.2901 2.4595 17.1789 2.1723 5.2358 16.5796 5.6377 0.2609 3.9851 41.4328
2.9557 'International Tables Vol C 4.2.6.8 and 6.1.1.4'
Pb -3.3944 10.1111 31.0617 0.6902 13.0637 2.3576 18.4420 8.6180 5.9696 47.2579
13.4118 'International Tables Vol C 4.2.6.8 and 6.1.1.4'

_cell_measurement_reflns_used    3199
_cell_measurement_theta_min      4
_cell_measurement_theta_max      25
_cell_measurement_temperature    100

_exptl_crystal_description       needle
_exptl_crystal_colour            transparent
_exptl_crystal_size_min          0.043
_exptl_crystal_size_mid          0.057
_exptl_crystal_size_max          0.205

_exptl_crystal_density_diffrn    2.733
_exptl_crystal_density_meas      ?
_exptl_crystal_density_method    'not measured'
# Non-dispersive F(000): 
_exptl_crystal_F_000             3822
_exptl_absorpt_coefficient_mu    18.213

# Sheldrick geometric approximatio 0.35 0.46 
_exptl_absorpt_correction_type   analytical
_exptl_absorpt_process_details   
; 
 Analytical Absorption (De Meulenaer & Tompa, 1965) 
;
_exptl_absorpt_correction_T_min  0.35
_exptl_absorpt_correction_T_max  0.46
_diffrn_measurement_device_type  'Oxford Diffraction XCALIBUR'
_diffrn_measurement_device       Area
_diffrn_radiation_monochromator  graphite
_diffrn_radiation_type           'Mo K\a'
_diffrn_radiation_wavelength     0.71073
_diffrn_measurement_method       '\f & \w scans'

# If a reference occurs more than once, delete the author 
# and date from subsequent references. 
_computing_data_collection       'Xcalibur, (Oxford Diffraction, 2002)'
_computing_cell_refinement       'CrysAlisPro, (Agilent, 2011)'
_computing_data_reduction        'CrysAlisPro, (Agilent, 2011)'
_computing_structure_solution    'Superflip (Palatinus & Chapuis, 2007)'
_computing_structure_refinement  'CRYSTALS (Betteridge et al., 2003)'
_computing_publication_material  'CRYSTALS (Betteridge et al., 2003)'
_computing_molecular_graphics    'CAMERON (Watkin et al., 1996)'

_diffrn_standards_interval_time  .
_diffrn_standards_interval_count .
_diffrn_standards_number         0
_diffrn_standards_decay_%        ?

_diffrn_ambient_temperature      100
_diffrn_reflns_number            69463
_reflns_number_total             3199
_diffrn_reflns_av_R_equivalents  0.094
# Number of reflections without Friedels Law is 0 
# Number of reflections with Friedels Law is 3199 
# Theoretical number of reflections is about 6012 


_diffrn_reflns_theta_min         2.834
_diffrn_reflns_theta_max         25.066
_diffrn_measured_fraction_theta_max 0.998

_diffrn_reflns_theta_full        25.066
_diffrn_measured_fraction_theta_full 0.998


_diffrn_reflns_limit_h_min       -28
_diffrn_reflns_limit_h_max       29
_diffrn_reflns_limit_k_min       -29
_diffrn_reflns_limit_k_max       29
_diffrn_reflns_limit_l_min       -11
_diffrn_reflns_limit_l_max       11
_reflns_limit_h_min              -24
_reflns_limit_h_max              0
_reflns_limit_k_min              0
_reflns_limit_k_max              29
_reflns_limit_l_min              0
_reflns_limit_l_max              11

_oxford_diffrn_Wilson_B_factor   0.00
_oxford_diffrn_Wilson_scale      0.00

_atom_sites_solution_primary     Other #heavy,direct,difmap,geom,iterative
# _atom_sites_solution_secondary  difmap
_atom_sites_solution_hydrogens   difmap

_refine_diff_density_min         -7.63
_refine_diff_density_max         5.46


# The current dictionary definitions do not cover the 
# situation where the reflections used for refinement were 
# selected by a user-defined sigma threshold 


# The values actually used during refinement 
_oxford_reflns_threshold_expression_ref I>-3.0\s(I)
_refine_ls_number_reflns         3186
_refine_ls_number_restraints     108
_refine_ls_number_parameters     280
_oxford_refine_ls_R_factor_ref   0.0593
_refine_ls_wR_factor_ref         0.0728
_refine_ls_goodness_of_fit_ref   1.0634
_refine_ls_shift/su_max          0.0005106
_refine_ls_shift/su_mean         0.0000221


# The values computed with all filters except I/sigma 
_oxford_reflns_number_all        3187
_refine_ls_R_factor_all          0.0593
_refine_ls_wR_factor_all         0.0729

# The values computed with a 2 sigma cutoff - a la SHELX 
_reflns_threshold_expression     I>2.0\s(I)
_reflns_number_gt                2797
_refine_ls_R_factor_gt           0.0518
_refine_ls_wR_factor_gt          0.0698

# choose from: rm (reference molecule of known chirality), 
# ad (anomolous dispersion - Flack), rmad (rm and ad), 
# syn (from synthesis), unk (unknown) or . (not applicable). 
_chemical_absolute_configuration .


_refine_ls_structure_factor_coef Fsqd
_refine_ls_matrix_type           full
_refine_ls_hydrogen_treatment    mixed #undef, noref, refall,
# refxyz, refU, constr or mixed
_refine_ls_weighting_scheme      calc
_refine_ls_weighting_details     
;
 Method, part 1, Chebychev polynomial, (Watkin, 1994, Prince, 1982) 
 [weight] = 1.0/[A~0~*T~0~(x)+A~1~*T~1~(x) ... +A~n-1~]*T~n-1~(x)] 
 where A~i~ are the Chebychev coefficients listed below and x= Fcalc/Fmax 
 Method = Robust Weighting (Prince, 1982) 
 W = [weight] * [1-(deltaF/6*sigmaF)^2^]^2^ 
 A~i~ are: 
 80.1 99.9 32.4 
;

# Uequiv = arithmetic mean of Ui i.e. Ueqiv = (U1+U2+U3)/3

# Replace last . with number of unfound hydrogen atoms attached to an atom.

# ..._refinement_flags_... 
# . no refinement constraints           S special position constraint on site
# G rigid group refinement of site      R riding atom
# D distance or angle restraint on site T thermal displacement constraints
# U Uiso or Uij restraint (rigid bond)  P partial occupancy constraint


loop_
_atom_site_label
_atom_site_type_symbol
_atom_site_fract_x
_atom_site_fract_y
_atom_site_fract_z
_atom_site_U_iso_or_equiv
_atom_site_occupancy
_atom_site_adp_type
_atom_site_refinement_flags_posn
_atom_site_refinement_flags_adp
_atom_site_refinement_flags_occupancy
_atom_site_disorder_assembly
_atom_site_disorder_group
_atom_site_attached_hydrogens
Pb1 Pb 0.71799(3) 0.65688(3) 0.2500 0.0234 1.0000 Uani S T . . . .
Pb2 Pb 0.65448(5) 0.78652(5) 0.2500 0.0482 1.0000 Uani S T . . . .
Br1 Br 0.62146(7) 0.52648(7) 0.2500 0.0228 1.0000 Uani S T . . . .
Br2 Br 0.51820(11) 0.73401(10) 0.2500 0.0452 1.0000 Uani S T . . . .
Br3 Br 0.64245(6) 0.68525(6) 0.44770(11) 0.0290 1.0000 Uani . . . . . .
Br4 Br 0.78504(5) 0.65075(5) 0.51749(13) 0.0319 1.0000 Uani . . . . . .
Br5 Br 0.79180(9) 0.80509(8) 0.2500 0.0377 1.0000 Uani S T . . . .
N11 N 0.5585(4) 0.4744(4) 0.6254(9) 0.0198 1.0000 Uani D . . . . .
N12 N 0.5814(6) 0.5689(6) 0.7500 0.0195 1.0000 Uani DS T . . . .
N13 N 0.6569(6) 0.5330(7) 0.7500 0.0248 1.0000 Uani DS T . . . .
C14 C 0.5519(5) 0.5301(5) 0.6270(9) 0.0171 1.0000 Uani D . . . . .
C15 C 0.6487(8) 0.5900(8) 0.7500 0.0259 1.0000 Uani DS T . . . .
C16 C 0.6251(5) 0.4941(6) 0.6245(11) 0.0273 1.0000 Uani D . . . . .
C17 C 0.5302(8) 0.4370(7) 0.7500 0.0255 1.0000 Uani DS T . . . .
N21 N 0.4580(4) 0.6748(4) 0.6261(10) 0.0251 1.0000 Uani D . . . . .
N22 N 0.5412(7) 0.7645(7) 0.7500 0.0237 1.0000 Uani DS T . . . .
N23 N 0.5360(7) 0.6624(6) 0.7500 0.0238 1.0000 Uani DS T . . . .
C24 C 0.5001(6) 0.7437(5) 0.6272(11) 0.0282 1.0000 Uani D . . . . .
C25 C 0.5793(7) 0.7339(7) 0.7500 0.0217 1.0000 Uani DS T . . . .
C26 C 0.4948(5) 0.6443(5) 0.6243(11) 0.0243 1.0000 Uani D . . . . .
C27 C 0.4194(8) 0.6568(8) 0.7500 0.0290 1.0000 Uani DS T . . . .
N31 N 0.9767(5) 0.8483(5) 0.3739(13) 0.0478 1.0000 Uani D . . . . .
N32 N 1.0524(8) 0.8302(9) 0.2500 0.0439 1.0000 Uani DS T . . . .
N33 N 0.9414(8) 0.7513(7) 0.2500 0.0350 1.0000 Uani DS T . . . .
C34 C 0.9320(6) 0.7802(6) 0.3724(12) 0.0393 1.0000 Uani D . . . . .
C35 C 1.0041(10) 0.7624(9) 0.2500 0.0393 1.0000 Uani DS T . . . .
C36 C 1.0407(6) 0.8578(7) 0.3732(14) 0.0484 1.0000 Uani D . . . . .
C37 C 0.9703(11) 0.8783(10) 0.2500 0.0521 1.0000 Uani DS T . . . .
H142 H 0.5706(17) 0.5544(13) 0.544(2) 0.022(2) 1.0000 Uiso D . . . . .
H141 H 0.5075(11) 0.5167(14) 0.628(4) 0.022(2) 1.0000 Uiso D . . . . .
H152 H 0.6681(11) 0.6150(10) 0.8313(15) 0.0340(14) 1.0000 Uiso D . . . . .
H162 H 0.6441(14) 0.5186(16) 0.541(3) 0.035(2) 1.0000 Uiso D . . . . .
H161 H 0.6298(15) 0.4572(13) 0.625(4) 0.035(2) 1.0000 Uiso D . . . . .
H171 H 0.537(2) 0.4015(15) 0.7500 0.033(2) 1.0000 Uiso DS . . . . .
H172 H 0.4853(12) 0.422(2) 0.7500 0.033(2) 1.0000 Uiso DS . . . . .
H242 H 0.4748(14) 0.7640(14) 0.627(4) 0.035(2) 1.0000 Uiso D . . . . .
H241 H 0.5257(14) 0.7558(15) 0.544(3) 0.035(2) 1.0000 Uiso D . . . . .
H252 H 0.6056(9) 0.7464(11) 0.8312(15) 0.0280(14) 1.0000 Uiso D . . . . .
H262 H 0.5208(14) 0.6572(18) 0.541(3) 0.031(2) 1.0000 Uiso D . . . . .
H261 H 0.4671(14) 0.5992(11) 0.624(4) 0.031(2) 1.0000 Uiso D . . . . .
H272 H 0.3942(18) 0.677(2) 0.7500 0.037(2) 1.0000 Uiso DS . . . . .
H271 H 0.3920(18) 0.6116(13) 0.7500 0.037(2) 1.0000 Uiso DS . . . . .
H341 H 0.9390(19) 0.7617(14) 0.455(3) 0.049(2) 1.0000 Uiso D . . . . .
H342 H 0.8895(11) 0.7732(16) 0.373(4) 0.049(2) 1.0000 Uiso D . . . . .
H352 H 1.0097(14) 0.7431(12) 0.3313(15) 0.0480(14) 1.0000 Uiso D . . . . .
H361 H 1.0707(14) 0.9025(12) 0.375(4) 0.060(2) 1.0000 Uiso D . . . . .
H362 H 1.0462(18) 0.839(2) 0.456(3) 0.060(2) 1.0000 Uiso D . . . . .
H372 H 1.002(2) 0.9223(13) 0.2500 0.067(2) 1.0000 Uiso DS . . . . .
H371 H 0.929(2) 0.874(3) 0.2500 0.067(2) 1.0000 Uiso DS . . . . .
loop_
_atom_site_aniso_label
_atom_site_aniso_U_11
_atom_site_aniso_U_22
_atom_site_aniso_U_33
_atom_site_aniso_U_23
_atom_site_aniso_U_13
_atom_site_aniso_U_12
Pb1 0.0210(3) 0.0263(3) 0.0170(3) 0.0000 0.0000 0.0073(3)
Pb2 0.0741(6) 0.0932(7) 0.0170(3) 0.0000 0.0000 0.0716(6)
Br1 0.0222(8) 0.0226(8) 0.0202(8) 0.0000 0.0000 0.0087(7)
Br2 0.0736(15) 0.0414(11) 0.0312(10) 0.0000 0.0000 0.0366(12)
Br3 0.0320(6) 0.0399(7) 0.0206(5) 0.0025(5) 0.0031(5) 0.0221(6)
Br4 0.0280(6) 0.0316(6) 0.0421(7) 0.0083(6) 0.0030(6) 0.0194(5)
Br5 0.0449(11) 0.0256(9) 0.0301(10) 0.0000 0.0000 0.0083(8)
N11 0.025(5) 0.014(4) 0.021(5) -0.001(4) -0.003(4) 0.011(4)
N12 0.014(6) 0.030(7) 0.015(6) 0.0000 0.0000 0.011(6)
N13 0.030(8) 0.049(9) 0.007(6) 0.0000 0.0000 0.028(7)
C14 0.019(5) 0.020(5) 0.008(5) -0.003(4) -0.003(4) 0.006(4)
C15 0.029(9) 0.032(9) 0.012(8) 0.0000 0.0000 0.012(8)
C16 0.031(6) 0.037(7) 0.019(6) -0.008(5) -0.001(5) 0.021(6)
C17 0.043(10) 0.017(8) 0.008(7) 0.0000 0.0000 0.008(8)
N21 0.027(5) 0.026(5) 0.025(5) -0.003(4) -0.005(4) 0.015(4)
N22 0.035(8) 0.043(9) 0.004(6) 0.0000 0.0000 0.027(7)
N23 0.034(8) 0.021(7) 0.018(7) 0.0000 0.0000 0.015(7)
C24 0.033(7) 0.033(7) 0.016(6) 0.001(5) -0.003(5) 0.015(6)
C25 0.015(8) 0.015(8) 0.026(9) 0.0000 0.0000 0.001(7)
C26 0.028(6) 0.026(6) 0.018(6) -0.010(5) -0.002(5) 0.012(5)
C27 0.035(10) 0.023(9) 0.025(9) 0.0000 0.0000 0.013(8)
N31 0.032(6) 0.046(7) 0.062(8) -0.019(7) -0.003(6) 0.017(6)
N32 0.047(10) 0.071(13) 0.010(7) 0.0000 0.0000 0.027(10)
N33 0.058(11) 0.044(10) 0.012(7) 0.0000 0.0000 0.032(9)
C34 0.041(8) 0.047(8) 0.023(7) 0.001(6) 0.005(6) 0.018(7)
C35 0.066(14) 0.051(13) 0.013(9) 0.0000 0.0000 0.038(12)
C36 0.051(9) 0.046(8) 0.043(9) -0.020(7) -0.014(7) 0.021(7)
C37 0.070(16) 0.045(13) 0.052(14) 0.0000 0.0000 0.037(13)

_refine_ls_extinction_method     None
_oxford_refine_ls_scale          0.21171(10)
loop_
_geom_bond_atom_site_label_1
_geom_bond_site_symmetry_1
_geom_bond_atom_site_label_2
_geom_bond_site_symmetry_2
_geom_bond_distance
_geom_bond_publ_flag
Pb1 . Br3 8_555 2.9878(12) yes
Pb1 . Br4 8_555 3.1295(13) yes
Pb1 . Br1 . 2.8731(17) yes
Pb1 . Br3 . 2.9878(12) yes
Pb1 . Br4 . 3.1295(13) yes
Pb2 . Br4 9_564 3.0182(14) yes
Pb2 . Br4 6_566 3.0182(14) yes
Pb2 . Br3 8_555 3.0406(14) yes
Pb2 . Br2 . 2.919(3) yes
Pb2 . Br3 . 3.0406(14) yes
Pb2 . Br5 . 3.164(2) yes
N11 . C14 . 1.456(13) yes
N11 . C16 . 1.452(14) yes
N11 . C17 . 1.471(12) yes
N12 . C14 8_556 1.477(12) yes
N12 . C14 . 1.477(12) yes
N12 . C15 . 1.46(2) yes
N13 . C16 8_556 1.509(13) yes
N13 . C15 . 1.51(2) yes
N13 . C16 . 1.509(13) yes
C14 . H142 . 0.976(19) no
C14 . H141 . 0.966(19) no
C15 . H152 8_556 0.970(14) no
C15 . H152 . 0.970(14) no
C16 . H162 . 0.977(19) no
C16 . H161 . 0.966(19) no
C17 . H171 . 0.97(2) no
C17 . H172 . 0.97(2) no
N21 . C24 . 1.474(14) yes
N21 . C26 . 1.433(13) yes
N21 . C27 . 1.461(13) yes
N22 . C24 8_556 1.483(13) yes
N22 . C24 . 1.483(13) yes
N22 . C25 . 1.462(19) yes
N23 . C26 8_556 1.508(13) yes
N23 . C25 . 1.528(19) yes
N23 . C26 . 1.508(13) yes
C24 . H242 . 0.971(19) no
C24 . H241 . 0.977(19) no
C25 . H252 8_556 0.970(14) no
C25 . H252 . 0.970(14) no
C26 . H262 . 0.982(19) no
C26 . H261 . 0.965(19) no
C27 . H272 . 0.97(2) no
C27 . H271 . 0.97(2) no
N31 . C34 . 1.469(16) yes
N31 . C36 . 1.466(16) yes
N31 . C37 . 1.465(16) yes
N32 . C36 8_555 1.477(16) yes
N32 . C35 . 1.48(3) yes
N32 . C36 . 1.477(16) yes
N33 . C34 8_555 1.466(15) yes
N33 . C34 . 1.466(15) yes
N33 . C35 . 1.42(2) yes
C34 . H341 . 0.981(19) no
C34 . H342 . 0.967(19) no
C35 . H352 8_555 0.969(14) no
C35 . H352 . 0.969(14) no
C36 . H361 . 0.967(19) no
C36 . H362 . 0.975(19) no
C37 . H372 . 0.97(2) no
C37 . H371 . 0.97(2) no
loop_
_geom_angle_atom_site_label_1
_geom_angle_site_symmetry_1
_geom_angle_atom_site_label_2
_geom_angle_site_symmetry_2
_geom_angle_atom_site_label_3
_geom_angle_site_symmetry_3
_geom_angle
_geom_angle_publ_flag
Br3 8_555 Pb1 . Br4 8_555 82.73(3) yes
Br3 8_555 Pb1 . Br1 . 89.86(4) yes
Br4 8_555 Pb1 . Br1 . 96.12(3) yes
Br3 8_555 Pb1 . Br3 . 80.50(5) yes
Br4 8_555 Pb1 . Br3 . 162.17(4) yes
Br1 . Pb1 . Br3 . 89.86(4) yes
Br3 8_555 Pb1 . Br4 . 162.17(4) yes
Br4 8_555 Pb1 . Br4 . 113.15(5) yes
Br1 . Pb1 . Br4 . 96.12(3) yes
Br3 . Pb1 . Br4 . 82.73(3) yes
Br4 9_564 Pb2 . Br4 6_566 97.57(5) yes
Br4 9_564 Pb2 . Br3 8_555 91.48(3) yes
Br4 6_566 Pb2 . Br3 8_555 168.82(5) yes
Br4 9_564 Pb2 . Br2 . 83.55(4) yes
Br4 6_566 Pb2 . Br2 . 83.55(4) yes
Br3 8_555 Pb2 . Br2 . 91.01(5) yes
Br4 9_564 Pb2 . Br3 . 168.82(5) yes
Br4 6_566 Pb2 . Br3 . 91.48(3) yes
Br3 8_555 Pb2 . Br3 . 78.82(5) yes
Br2 . Pb2 . Br3 . 91.01(5) yes
Br4 9_564 Pb2 . Br5 . 106.24(4) yes
Br4 6_566 Pb2 . Br5 . 106.24(4) yes
Br3 8_555 Pb2 . Br5 . 77.25(4) yes
Br2 . Pb2 . Br5 . 164.70(6) yes
Br3 . Pb2 . Br5 . 77.25(4) yes
Pb1 . Br3 . Pb2 . 87.79(3) yes
Pb2 4_656 Br4 . Pb1 . 171.25(5) yes
C14 . N11 . C16 . 108.8(8) yes
C14 . N11 . C17 . 109.6(9) yes
C16 . N11 . C17 . 108.4(10) yes
C14 8_556 N12 . C14 . 108.9(11) yes
C14 8_556 N12 . C15 . 109.4(8) yes
C14 . N12 . C15 . 109.4(8) yes
C16 8_556 N13 . C15 . 108.7(8) yes
C16 8_556 N13 . C16 . 108.7(13) yes
C15 . N13 . C16 . 108.7(8) yes
N12 . C14 . N11 . 111.3(9) yes
N12 . C14 . H142 . 110.8(17) no
N11 . C14 . H142 . 109.0(17) no
N12 . C14 . H141 . 108.2(17) no
N11 . C14 . H141 . 108.4(17) no
H142 . C14 . H141 . 109.0(17) no
N13 . C15 . N12 . 108.7(12) yes
N13 . C15 . H152 8_556 109.6(11) no
N12 . C15 . H152 8_556 109.6(11) no
N13 . C15 . H152 . 109.6(11) no
N12 . C15 . H152 . 109.6(11) no
H152 8_556 C15 . H152 . 109.8(18) no
N13 . C16 . N11 . 110.1(9) yes
N13 . C16 . H162 . 110.4(17) no
N11 . C16 . H162 . 108.6(17) no
N13 . C16 . H161 . 109.0(17) no
N11 . C16 . H161 . 109.1(17) no
H162 . C16 . H161 . 109.5(17) no
N11 . C17 . N11 8_556 111.6(12) yes
N11 . C17 . H171 . 108.6(11) no
N11 8_556 C17 . H171 . 108.6(11) no
N11 . C17 . H172 . 109.3(11) no
N11 8_556 C17 . H172 . 109.3(11) no
H171 . C17 . H172 . 109.4(18) no
C24 . N21 . C26 . 109.5(9) yes
C24 . N21 . C27 . 108.5(10) yes
C26 . N21 . C27 . 109.5(10) yes
C24 8_556 N22 . C24 . 107.9(12) yes
C24 8_556 N22 . C25 . 108.7(8) yes
C24 . N22 . C25 . 108.7(8) yes
C26 8_556 N23 . C25 . 108.4(8) yes
C26 8_556 N23 . C26 . 108.9(12) yes
C25 . N23 . C26 . 108.4(8) yes
N22 . C24 . N21 . 111.5(10) yes
N22 . C24 . H242 . 108.8(17) no
N21 . C24 . H242 . 109.0(17) no
N22 . C24 . H241 . 110.2(17) no
N21 . C24 . H241 . 108.5(17) no
H242 . C24 . H241 . 108.8(18) no
N23 . C25 . N22 . 109.5(12) yes
N23 . C25 . H252 8_556 109.5(11) no
N22 . C25 . H252 8_556 109.3(11) no
N23 . C25 . H252 . 109.5(11) no
N22 . C25 . H252 . 109.3(11) no
H252 8_556 C25 . H252 . 109.7(18) no
N23 . C26 . N21 . 109.9(9) yes
N23 . C26 . H262 . 110.3(17) no
N21 . C26 . H262 . 108.6(17) no
N23 . C26 . H261 . 109.0(17) no
N21 . C26 . H261 . 109.3(17) no
H262 . C26 . H261 . 109.7(17) no
N21 . C27 . N21 8_556 111.8(13) yes
N21 . C27 . H272 . 109.1(11) no
N21 8_556 C27 . H272 . 109.1(11) no
N21 . C27 . H271 . 108.7(11) no
N21 8_556 C27 . H271 . 108.7(11) no
H272 . C27 . H271 . 109.4(18) no
C34 . N31 . C36 . 108.2(11) yes
C34 . N31 . C37 . 110.8(12) yes
C36 . N31 . C37 . 106.9(13) yes
C36 8_555 N32 . C35 . 106.5(10) yes
C36 8_555 N32 . C36 . 109.1(16) yes
C35 . N32 . C36 . 106.5(10) yes
C34 8_555 N33 . C34 . 109.3(14) yes
C34 8_555 N33 . C35 . 108.9(10) yes
C34 . N33 . C35 . 108.9(10) yes
N31 . C34 . N33 . 110.4(11) yes
N31 . C34 . H341 . 108.3(17) no
N33 . C34 . H341 . 109.7(17) no
N31 . C34 . H342 . 109.1(17) no
N33 . C34 . H342 . 109.7(17) no
H341 . C34 . H342 . 109.6(18) no
N32 . C35 . N33 . 113.4(15) yes
N32 . C35 . H352 8_555 108.5(11) no
N33 . C35 . H352 8_555 108.2(11) no
N32 . C35 . H352 . 108.5(11) no
N33 . C35 . H352 . 108.2(11) no
H352 8_555 C35 . H352 . 110.0(18) no
N32 . C36 . N31 . 111.7(11) yes
N32 . C36 . H361 . 108.6(17) no
N31 . C36 . H361 . 109.1(17) no
N32 . C36 . H362 . 110.3(17) no
N31 . C36 . H362 . 108.2(17) no
H361 . C36 . H362 . 108.9(18) no
N31 . C37 . N31 8_555 111.4(15) yes
N31 . C37 . H372 . 109.2(11) no
N31 8_555 C37 . H372 . 109.2(11) no
N31 . C37 . H371 . 108.6(11) no
N31 8_555 C37 . H371 . 108.6(11) no
H372 . C37 . H371 . 109.7(18) no


_iucr_refine_instructions_details 
;
#
# Punched on 01/08/17 at 08:41:17
#
#LIST     12                                                                    
BLOCK 
CONT SCALE 
CONT PB   (     1 ,X'S,U'S)  UNTIL C    (    37 ) 
CONT H    (   142 ,X'S,U[ISO])  UNTIL H    (   371 ) 
END                                                                             
#
# Punched on 01/08/17 at 08:41:17
#
#LIST     16                                                                    
NO 
REM   HREST   START (DO NOT REMOVE THIS LINE) 
REM NO H  NO #H U MULT   DIST 
REM C-H 
REM >4           1.5    .96 DISORDER 
REM 1      1     1.2    .93 C C-H (ACETYLENE) 
REM 1      2     1.2    .93 C-C(H)-C 
REM 1      3     1.2    .98 (C)3-C-H 
REM 2      1     1.2    .93 C=C-H(2) 
REM 2      2     1.2    .97 (C)2-C-(H)2 
REM 3      1     1.5    .96 C-C-(H)3 
REM N-H 
REM >4           1.5    .89 DISORDER 
REM 1      1     1.2    .86 N-N/H 
REM 1      2     1.2    .86 (C)2-N-H 
REM 1      3     1.2    .89 (C)3-N-H 
REM 2      1     1.2    .86 C-N-(H)2 
REM 2      2     1.2    .89 (C)2-N-(H)2 
REM 3      1     1.2    .89 C-H-(H)3 
REM O-H 
REM 1      1     1.5    .82 O-H 
REM 
REM DIST      ESD = 0.02 
REM VIB       ESD = 0.002 
REM ANGLE     ESD = 2.0 
REM 
REM TO ACTIVATE THE VIB RESTRAINTS, REMOVE LEADING REM 
REM                              2 H ON SP 3 
DIST 0.97, 0.02 = 
CONT C ( 14) TO H(142) 
CONT C ( 14) TO H(141) 
REST 0.022, 0.002 = H(142,U[ISO]) 
REST 0.022, 0.002 = H(141,U[ISO]) 
ANGLE 0.0, 2.0 = MEAN 
CONT H(142) TO C ( 14) TO N(12) 
CONT H(142) TO C ( 14) TO N(11) 
CONT H(141) TO C ( 14) TO N(12) 
CONT H(141) TO C ( 14) TO N(11) 
ANGLE 109.54, 2.0 = 
CONT H(142) TO C ( 14) TO H(141) 
REM                              2 H ON SP 3 
DIST 0.97, 0.02 = 
CONT C ( 15) TO H(152,-4,1,0,0,1) 
CONT C ( 15) TO H(152) 
REST 0.034, 0.002 = H(152,-4,1,0,0,1,U[ISO]) 
REST 0.034, 0.002 = H(152,U[ISO]) 
ANGLE 0.0, 2.0 = MEAN 
CONT H(152,-4,1,0,0,1) TO C ( 15) TO N(13) 
CONT H(152,-4,1,0,0,1) TO C ( 15) TO N(12) 
CONT H(152) TO C ( 15) TO N(13) 
CONT H(152) TO C ( 15) TO N(12) 
ANGLE 109.54, 2.0 = 
CONT H(152,-4,1,0,0,1) TO C ( 15) TO H(152) 
REM                              2 H ON SP 3 
DIST 0.97, 0.02 = 
CONT C ( 16) TO H(162) 
CONT C ( 16) TO H(161) 
REST 0.035, 0.002 = H(162,U[ISO]) 
REST 0.035, 0.002 = H(161,U[ISO]) 
ANGLE 0.0, 2.0 = MEAN 
CONT H(162) TO C ( 16) TO N(13) 
CONT H(162) TO C ( 16) TO N(11) 
CONT H(161) TO C ( 16) TO N(13) 
CONT H(161) TO C ( 16) TO N(11) 
ANGLE 109.54, 2.0 = 
CONT H(162) TO C ( 16) TO H(161) 
REM                              2 H ON SP 3 
DIST 0.97, 0.02 = 
CONT C ( 17) TO H(171) 
CONT C ( 17) TO H(172) 
REST 0.033, 0.002 = H(171,U[ISO]) 
REST 0.033, 0.002 = H(172,U[ISO]) 
ANGLE 0.0, 2.0 = MEAN 
CONT H(171) TO C ( 17) TO N(11) 
CONT H(171) TO C ( 17) TO N(11,-4,1,0,0,1) 
CONT H(172) TO C ( 17) TO N(11) 
CONT H(172) TO C ( 17) TO N(11,-4,1,0,0,1) 
ANGLE 109.54, 2.0 = 
CONT H(171) TO C ( 17) TO H(172) 
REM                              2 H ON SP 3 
DIST 0.97, 0.02 = 
CONT C ( 24) TO H(242) 
CONT C ( 24) TO H(241) 
REST 0.035, 0.002 = H(242,U[ISO]) 
REST 0.035, 0.002 = H(241,U[ISO]) 
ANGLE 0.0, 2.0 = MEAN 
CONT H(242) TO C ( 24) TO N(22) 
CONT H(242) TO C ( 24) TO N(21) 
CONT H(241) TO C ( 24) TO N(22) 
CONT H(241) TO C ( 24) TO N(21) 
ANGLE 109.54, 2.0 = 
CONT H(242) TO C ( 24) TO H(241) 
REM                              2 H ON SP 3 
DIST 0.97, 0.02 = 
CONT C ( 25) TO H(252,-4,1,0,0,1) 
CONT C ( 25) TO H(252) 
REST 0.028, 0.002 = H(252,-4,1,0,0,1,U[ISO]) 
REST 0.028, 0.002 = H(252,U[ISO]) 
ANGLE 0.0, 2.0 = MEAN 
CONT H(252,-4,1,0,0,1) TO C ( 25) TO N(23) 
CONT H(252,-4,1,0,0,1) TO C ( 25) TO N(22) 
CONT H(252) TO C ( 25) TO N(23) 
CONT H(252) TO C ( 25) TO N(22) 
ANGLE 109.54, 2.0 = 
CONT H(252,-4,1,0,0,1) TO C ( 25) TO H(252) 
REM                              2 H ON SP 3 
DIST 0.97, 0.02 = 
CONT C ( 26) TO H(262) 
CONT C ( 26) TO H(261) 
REST 0.031, 0.002 = H(262,U[ISO]) 
REST 0.031, 0.002 = H(261,U[ISO]) 
ANGLE 0.0, 2.0 = MEAN 
CONT H(262) TO C ( 26) TO N(23) 
CONT H(262) TO C ( 26) TO N(21) 
CONT H(261) TO C ( 26) TO N(23) 
CONT H(261) TO C ( 26) TO N(21) 
ANGLE 109.54, 2.0 = 
CONT H(262) TO C ( 26) TO H(261) 
REM                              2 H ON SP 3 
DIST 0.97, 0.02 = 
CONT C ( 27) TO H(272) 
CONT C ( 27) TO H(271) 
REST 0.037, 0.002 = H(272,U[ISO]) 
REST 0.037, 0.002 = H(271,U[ISO]) 
ANGLE 0.0, 2.0 = MEAN 
CONT H(272) TO C ( 27) TO N(21) 
CONT H(272) TO C ( 27) TO N(21,-4,1,0,0,1) 
CONT H(271) TO C ( 27) TO N(21) 
CONT H(271) TO C ( 27) TO N(21,-4,1,0,0,1) 
ANGLE 109.54, 2.0 = 
CONT H(272) TO C ( 27) TO H(271) 
REM                              2 H ON SP 3 
DIST 0.97, 0.02 = 
CONT C ( 34) TO H(341) 
CONT C ( 34) TO H(342) 
REST 0.049, 0.002 = H(341,U[ISO]) 
REST 0.049, 0.002 = H(342,U[ISO]) 
ANGLE 0.0, 2.0 = MEAN 
CONT H(341) TO C ( 34) TO N(31) 
CONT H(341) TO C ( 34) TO N(33) 
CONT H(342) TO C ( 34) TO N(31) 
CONT H(342) TO C ( 34) TO N(33) 
ANGLE 109.54, 2.0 = 
CONT H(341) TO C ( 34) TO H(342) 
REM                              2 H ON SP 3 
DIST 0.97, 0.02 = 
CONT C ( 35) TO H(352,-4) 
CONT C ( 35) TO H(352) 
REST 0.048, 0.002 = H(352,-4,U[ISO]) 
REST 0.048, 0.002 = H(352,U[ISO]) 
ANGLE 0.0, 2.0 = MEAN 
CONT H(352,-4) TO C ( 35) TO N(32) 
CONT H(352,-4) TO C ( 35) TO N(33) 
CONT H(352) TO C ( 35) TO N(32) 
CONT H(352) TO C ( 35) TO N(33) 
ANGLE 109.54, 2.0 = 
CONT H(352,-4) TO C ( 35) TO H(352) 
REM                              2 H ON SP 3 
DIST 0.97, 0.02 = 
CONT C ( 36) TO H(361) 
CONT C ( 36) TO H(362) 
REST 0.060, 0.002 = H(361,U[ISO]) 
REST 0.060, 0.002 = H(362,U[ISO]) 
ANGLE 0.0, 2.0 = MEAN 
CONT H(361) TO C ( 36) TO N(32) 
CONT H(361) TO C ( 36) TO N(31) 
CONT H(362) TO C ( 36) TO N(32) 
CONT H(362) TO C ( 36) TO N(31) 
ANGLE 109.54, 2.0 = 
CONT H(361) TO C ( 36) TO H(362) 
REM                              2 H ON SP 3 
DIST 0.97, 0.02 = 
CONT C ( 37) TO H(372) 
CONT C ( 37) TO H(371) 
REST 0.067, 0.002 = H(372,U[ISO]) 
REST 0.067, 0.002 = H(371,U[ISO]) 
ANGLE 0.0, 2.0 = MEAN 
CONT H(372) TO C ( 37) TO N(31) 
CONT H(372) TO C ( 37) TO N(31,-4) 
CONT H(371) TO C ( 37) TO N(31) 
CONT H(371) TO C ( 37) TO N(31,-4) 
ANGLE 109.54, 2.0 = 
CONT H(372) TO C ( 37) TO H(371) 
REM   HREST   END (DO NOT REMOVE THIS LINE) 
END                                                                             
;
# looking for ARCHIVE-HKL.CIF 

_iucr_refine_reflections_details 
; 
# An asterisk in column 34 indicates a format overflow 
# Data was input as F-squared 
   0   0   2 59839.2  1182.2 
   0   0   2 64788.4  1150.9 
   0   0   2 58603.5  1153.1 
   0   0   2 62695.5  1205.7 
   0   0  -2 62470.8  1196.3 
   0   0  -2 62265.1  1176.0 
   0   0   3   54.18   22.94 
   0   0  -3   34.15   20.34 
   0   0  -3   51.84   25.86 
   0   0  -3   67.32   25.59 
   0   0   3   25.50   19.96 
   0   0   3   66.40   20.40 
   0   0   3   66.80   21.14 
   0   0   4 94097.7  1777.5 
   0   0   4 89445.3  1691.1 
   0   0  -4 95329.7  1755.3 
   0   0   4 93338.6  1810.8 
   0   0  -4 96379.6  1807.3 
   0   0   5   10.37   27.43 
   0   0   5   12.16   21.29 
   0   0  -5   81.88   36.41 
   0   0  -5   57.78   19.68 
   0   0   5   38.29   24.97 
   0   0  -5  -11.05   19.94 
   0   0   5   14.87   15.66 
   0   0   6 50621.0  1217.1 
   0   0  -6 49097.9  1203.2 
   0   0  -6 49572.8  1134.2 
   0   0   6 49054.8  1165.3 
   0   0   6 48796.3  1054.5 
   0   0  -6 52614.0  1213.3 
   0   0   7  -10.11   32.81 
   0   0   7   10.48   22.82 
   0   0   7   12.47   13.87 
   0   0  -7  -19.35   23.38 
   0   0  -7   -3.41   25.51 
   0   0   7   23.51   20.77 
   0   0  -7   21.79   34.46 
   0   0  -7   -3.18   27.76 
   0   0   8 43407.1  1159.6 
   0   0   8 43161.3  1205.4 
   0   0  -8 42618.3  1192.1 
   0   0  -8 43537.4  1107.8 
   0   0  -8 44276.9  1194.0 
   0   0  -8 44443.0  1138.6 
   0   0  -9   12.10   31.18 
   0   0   9   60.56   53.21 
   0   0  -9   -2.13   38.01 
   0   0  -9  -26.04   50.79 
   0   0  -9   -1.45   35.50 
   0   0   9  -16.65   34.22 
   0   0  10 29133.1   982.3 
   0   0 -10 25585.5   888.5 
   0   0 -10 28218.4  1016.9 
   0   0 -10 27363.9   990.5 
   0   0  10 28906.9  1036.2 
   0   0 -11   69.18   70.69 
   0   0  11   68.49   50.27 
   0   0  11  101.95   69.85 
   0   0 -11  -22.40   45.65 
   0   1  -2   60.93   23.78 
   0  -1   2   19.99   14.24 
   0  -1   2   42.16   16.30 
  -1   1  -2   35.27   13.30 
   0   1  -2   16.76   11.01 
   0  -1   2   14.79   16.51 
   1  -1   2   11.62   13.20 
   1  -1  -2   73.36   21.60 
   0   1   2   60.23   17.04 
  -1   1   2   37.04   13.51 
  -1   0   2   17.76   17.20 
  -1   0  -2   22.70   14.41 
   1   0   2    5.71   13.27 
   1  -1   2   22.42   13.27 
  -1   0  -2   26.15   14.78 
   1   0  -2   41.02   20.21 
   1   0   2   10.15    7.72 
  -1   0  -2   31.50   11.60 
   0   1   2  -15.87   17.69 
   0   1   2   21.38   14.83 
   1  -1   2   20.37    9.85 
   1   0  -2   15.96    8.21 
   1  -1  -2   34.55   10.49 
  -1   1  -2   27.14   14.09 
   1   0  -2   15.64   15.76 
  -1   0   2   12.07   10.07 
   0  -1  -2   33.90   19.32 
   1  -1  -2   32.45   18.35 
   0   1  -2   -7.99   19.77 
   0  -1  -2   52.81   18.48 
  -1   1   2   23.99   12.56 
   1   0   2   22.88   11.79 
   1   0   2   14.81   12.64 
   1  -1   2   12.28   16.73 
  -1   1   2   27.01   11.08 
   0  -1  -2    0.96   13.80 
   1   0  -2   -4.39   18.24 
   1  -1  -2   50.33   21.73 
   1  -1   3   13.07    9.89 
   1   0   3   16.26   11.12 
   0   1   3    8.40   11.42 
   1   0   3   11.70   11.05 
   1   0   3   27.72   12.58 
   0   1   3   17.34   18.13 
   1  -1  -3   24.60   19.13 
   1   0  -3   15.77   14.81 
   1  -1   3   10.45   12.30 
   0   1   3    8.19   10.13 
   0   1  -3    7.37   16.27 
   1  -1  -3   -5.45   15.87 
  -1   0  -3   12.70   18.36 
  -1   0   3   11.10   22.38 
   0  -1   3   10.08   14.80 
   1   0   3   32.32   21.36 
  -1   1   3    8.41   13.35 
   0   1  -3   -1.32   19.47 
  -1   1  -3   -0.80   13.48 
   1  -1   3   12.92   16.82 
   0  -1  -3  -21.84   23.20 
  -1   0   3   13.87   13.28 
  -1   1   3   14.29   18.67 
  -1   1  -3   -1.68   14.52 
   1   0  -3   29.95   17.00 
  -1   1   3   37.69   21.17 
  -1   0  -3  -15.02   20.36 
  -1   0   3    4.70   14.22 
  -1   0   3   -0.79   16.97 
   0  -1   3   15.26   21.36 
   0  -1  -3   11.05   14.06 
   1   0  -3   18.61   23.46 
   1  -1  -3   12.26   15.99 
   0  -1   3   13.52   10.30 
   1  -1   3   -6.26   17.36 
   0  -1   3   20.96   17.00 
   0   1  -3   -0.25   17.53 
   0  -1  -3    6.30   13.57 
  -1   1   4  572.08   63.07 
   1   0   4  338.57   51.59 
   0  -1   4  464.01   64.71 
   1  -1   4  540.17   76.01 
   1   0   4  498.60   53.02 
   1   0  -4  511.20   77.85 
   1  -1  -4  486.42   71.35 
   0   1   4  501.62   73.58 
   0   1   4  499.32   58.63 
   1  -1  -4  473.55   70.92 
  -1   1  -4  402.03   55.15 
   0   1  -4  463.20   74.77 
  -1   0   4  471.63   51.53 
   0  -1   4  549.58   77.99 
   0  -1   4  515.60   51.01 
   0   1   4  482.35   56.28 
  -1   1  -4  549.16   72.86 
   0   1   4  570.81   71.21 
   1   0   4  504.79   70.56 
   1   0  -4  557.14   66.06 
  -1   0   4  452.49   54.15 
  -1   0  -4  646.52   71.69 
   0  -1  -4  495.78   65.69 
   1   0  -4  497.13   70.83 
   0   1  -4  556.44   75.50 
   1  -1   4  475.31   48.72 
   1   0   4  467.71   62.27 
   0  -1   4  458.15   54.66 
  -1   0  -4  763.73   83.01 
   0  -1  -4  585.54   67.56 
  -1   1   4  469.14   51.20 
  -1   0   4  509.04   70.70 
  -1   1   4  604.72   79.64 
   0  -1  -4  657.15   80.78 
   1  -1   4  599.52   69.67 
   1  -1   4  427.80   55.36 
   1  -1  -4  607.94   72.07 
  -1   0   4  548.93   71.19 
   0   1  -4  450.41   58.93 
   1   0   5  748.10   72.73 
  -1   1   5  820.48  101.92 
   0  -1  -5  873.31  106.90 
   0   1   5  976.58  111.73 
   0  -1  -5 1002.67   98.60 
   1  -1   5  612.33   75.61 
   1   0  -5  865.02  106.39 
   0   1  -5  821.52  102.62 
   0   1   5  846.93   97.06 
  -1   0  -5  662.04   81.65 
  -1   1  -5 1012.52  111.30 
   0   1   5 1046.97   93.01 
   0   1  -5  731.82   81.98 
  -1   1  -5  563.64   74.92 
   1   0   5  965.13  112.79 
   1  -1   5  699.59   90.05 
   1   0   5  737.74   80.23 
   0  -1   5  872.71  110.21 
   1   0   5  850.40   96.12 
  -1   1  -5  752.04  105.42 
   0  -1  -5  854.50   94.25 
   0   1  -5 1052.49  118.18 
   1   0  -5  952.14  110.61 
  -1   0  -5  756.42   99.74 
   1  -1  -5  845.13   94.34 
  -1   0   5  875.18  112.37 
   1  -1  -5  791.82  100.38 
   0  -1   5  673.02   75.20 
   0  -1   5  879.05   97.75 
  -1   1   5  679.28   69.46 
   1  -1   5  904.43  110.42 
   0  -1   5  861.95   76.86 
   1  -1  -5  951.47  110.88 
   1  -1   5  844.25   72.15 
  -1   0   5  618.55   69.65 
  -1   1   5  852.94   85.15 
   1   0  -5  728.30   85.71 
  -1   0   5  890.64   82.94 
   0   1   5  686.51   75.05 
  -1   1   5  883.72  101.33 
   0  -1  -5  731.00   92.29 
  -1   0   5  805.60  100.97 
   1  -1   6   29.33   25.92 
   0  -1  -6   -6.92   21.66 
   0  -1   6   -4.44   13.57 
   1   0  -6   48.98   41.43 
   0  -1   6  -25.77   29.70 
  -1   0   6   -1.52   22.17 
  -1   0   6   38.61   32.52 
  -1   0   6   21.34   23.23 
  -1   0  -6   19.22   28.16 
  -1   0  -6   43.20   30.21 
   1  -1  -6  -32.45   30.78 
   0  -1   6    8.53   21.32 
   1  -1   6   34.93   21.25 
   0   1   6   12.92   26.19 
   1   0   6  -18.29   20.10 
   1  -1  -6   31.75   25.02 
   0   1   6    0.32   19.10 
   0   1  -6   28.80   34.93 
   0  -1  -6    4.34   21.34 
  -1   1  -6   10.30   33.80 
   0   1   6    2.28   22.11 
  -1   0  -6   10.93   26.91 
  -1   1  -6    8.74   28.62 
   1   0  -6   23.76   23.56 
   1   0   6   29.29   22.62 
  -1   1   6   75.49   41.97 
   1  -1  -6   13.58   22.85 
  -1   1   6    2.69   22.65 
   0  -1  -6   -7.26   19.22 
   1   0  -6   -6.44   21.42 
   1  -1  -6    5.56   20.25 
  -1   0  -6   36.61   34.96 
   0  -1   6   42.20   22.96 
   0  -1  -6    4.69   28.84 
  -1   1   6  -22.56   28.06 
   1  -1   6  -42.52   28.36 
  -1   1   6   19.65   21.64 
  -1   1  -6   -3.90   18.14 
   1   0   6   22.19   16.55 
  -1   0   6   20.13   17.88 
   0   1   6   -0.68   22.03 
   1   0   6   47.47   34.71 
   0   1  -6   17.03   21.92 
   1  -1   6   40.93   38.61 
   0   1  -6   -5.51   17.90 
  -1   1  -7   -6.82   27.04 
   0  -1   7   22.21   16.39 
   0  -1   7   18.07   29.47 
  -1   0  -7   46.92   43.78 
   1   0  -7  126.62   77.46 
   0  -1  -7   40.63   35.91 
   1   0  -7   60.46   49.24 
   0  -1   7   19.85   16.59 
  -1   0   7   43.81   38.42 
  -1   0   7   -2.64   24.41 
  -1   0  -7   28.14   18.86 
   1   0   7   19.16   20.20 
   0   1   7   36.48   27.44 
   0   1   7   10.18   30.76 
   1   0   7   21.24   25.69 
   0  -1  -7   17.24   28.80 
   0   1   7   25.43   24.95 
   1  -1  -7   45.36   37.12 
   1  -1  -7   26.15   30.14 
   0  -1  -7   -7.08   31.71 
   0  -1  -7   34.95   22.29 
   1   0  -7   77.67   37.68 
  -1   0  -7   -9.30   26.80 
   1   0   7   -0.51   14.78 
   0   1  -7   47.84   36.78 
   0  -1   7   38.62   26.49 
  -1   1   7   -2.35   15.67 
   0   1  -7   13.52   28.47 
   1   0   7   -8.18   38.87 
  -1   1  -7   20.68   27.50 
   1  -1  -7   -4.51   31.52 
  -1   1   7   35.66   31.33 
  -1   1  -7   59.31   37.95 
  -1   0   7    0.73   14.66 
  -1   0   7    9.80   17.76 
   1  -1   7   33.19   20.58 
   1  -1  -7   22.17   35.66 
  -1   1   7   29.14   18.51 
   1  -1   7  -15.57   33.00 
   0   1  -7   33.07   25.26 
   1  -1   7    5.60   27.23 
   1  -1   7   19.39   20.68 
  -1   0  -7   43.18   39.42 
   1  -1  -8   42.34   39.56 
   1  -1   8  113.07   66.89 
   0   1   8   47.78   28.15 
  -1   0  -8   65.89   56.17 
  -1   0  -8   41.69   39.90 
   0  -1  -8   61.74   37.85 
   1   0   8   79.95   30.57 
   0   1  -8  102.73   51.98 
  -1   1  -8   37.74   34.30 
  -1   1   8   49.74   24.52 
   1   0   8   80.35   50.34 
   1   0  -8   85.15   48.91 
   0  -1  -8   29.07   26.01 
  -1   1   8    9.45   30.44 
  -1   0  -8   56.14   44.87 
  -1   0   8   25.44   20.36 
  -1   0   8   54.94   37.15 
   1   0  -8   64.06   39.93 
   1   0  -8   61.99   49.17 
  -1   0   8   74.03   47.08 
   1  -1   8   71.59   37.75 
   1  -1  -8   -4.79   28.74 
   0   1   8   58.97   47.10 
  -1   1  -8   95.61   55.53 
   0   1  -8   60.41   41.02 
   1   0   8   73.96   55.02 
   0   1  -8   68.23   39.55 
   0  -1   8  115.38   43.17 
   0  -1  -8   35.45   26.20 
   0  -1   8   68.76   31.57 
   0  -1   8   15.14   45.85 
   1  -1  -8    7.35   41.46 
   0  -1  -8   13.07   30.97 
  -1   0  -8   39.37   47.04 
  -1   1  -8   50.98   37.45 
  -1   1   8   15.69   17.10 
   1  -1  -8  107.34   43.98 
  -1   1   8   14.95   29.40 
   1  -1   8   69.78   37.72 
  -1   1  -8   90.28   55.48 
   1   0  -8   40.79   54.78 
   0   1   8   -4.58   26.02 
   0   1   8   22.02   19.01 
  -1   0   8   91.42   60.92 
   0   1   9  170.93   83.70 
   1  -1  -9  101.80   43.58 
   1   0  -9  105.21   45.33 
  -1   0  -9  143.49   72.83 
   0   1  -9  168.42   50.56 
   0  -1   9  182.05   67.59 
   0  -1   9   91.90   49.37 
   0  -1  -9  128.53   57.53 
   0   1   9  135.62   62.74 
  -1   1  -9  126.10   65.71 
  -1   1  -9   97.03   49.38 
   1   0   9  110.33   49.91 
   0   1  -9  151.19   56.21 
   0   1  -9   96.63   60.56 
   1   0   9  123.87   58.93 
   0  -1  -9  137.35   65.43 
  -1   1   9  143.73   59.84 
  -1   0  -9  102.94   48.60 
  -1   1   9   49.28   41.98 
   1  -1  -9   85.20   46.16 
   1   0  -9  124.38   62.24 
   0  -1  -9   77.01   30.63 
   1  -1   9  103.92   44.03 
  -1   0   9  155.43   59.38 
   1   0  -9  132.97   56.66 
   0  -1  -9  130.14   53.48 
   1  -1   9  213.88   87.85 
  -1   0  -9  129.70   52.99 
   1  -1   9  128.42   57.13 
  -1   0   9  155.27   66.51 
   1   0   9  145.34   66.27 
  -1   1  -9  126.04   56.29 
   0   1  -9   77.35   46.84 
   1  -1  -9  158.37   68.65 
   1   0  -9  139.04   55.78 
  -1   0  -9  147.06   55.60 
   1  -1  -9  131.46   61.22 
  -1   1  -9  274.57   91.52 
  -1   1 -10  -18.92   36.42 
   0   1 -10   39.40   41.46 
   1   0  10   64.82   50.90 
   0  -1  10  -39.26   46.92 
   0   1 -10    2.49   46.54 
  -1   0 -10   81.97   79.18 
   1   0  10  103.08   78.28 
   1   0 -10  -35.64   28.09 
   1  -1 -10  -18.70   52.51 
  -1   0 -10  -30.11   52.67 
  -1   0 -10   67.01   29.12 
   0  -1 -10   30.58   53.27 
   1  -1 -10  -55.01   47.85 
   0   1  10   90.83   53.31 
   1   0 -10   24.33   35.58 
   0   1  10   13.36   39.95 
   1   0 -10   66.39   61.82 
  -1   0  10   44.35   63.70 
   0   1 -10   44.08   50.67 
   1  -1  10    3.64   46.32 
   0  -1 -10   -6.20   43.56 
   0  -1 -10   75.48   63.87 
   0   1 -10    6.11   40.86 
  -1   0 -10   -3.86   36.46 
   0  -1  10   53.62   58.03 
   1   0 -10  -36.77   51.21 
   0  -1 -10  -11.27   37.53 
  -1   1 -10   -2.96   38.23 
   1  -1 -10  -56.69   33.07 
  -1   1  10  -12.80   37.78 
  -1   1 -10   19.45   40.76 
   1  -1  10   11.54   38.91 
  -1   1 -10   57.96   53.09 
  -1   1  10   -4.15   64.77 
  -1   0  10   10.26   31.54 
   1  -1 -10   10.41   45.62 
   0  -1  11  -67.74   64.58 
   1  -1  11   53.15   63.19 
   0  -1 -11    0.57   50.08 
   1   0  11  139.15   66.07 
  -1   1  11   44.03   40.97 
   0  -1 -11  155.79   81.72 
   0   1  11   84.47   60.80 
   0   1 -11   19.95   40.63 
   0   1  11  162.17   85.71 
   0   1 -11  -11.65   59.29 
  -1   1 -11   39.07   57.85 
   0  -1  11  -13.24   48.41 
  -1   0 -11  -75.34   50.70 
  -1   0  11   79.13   65.90 
  -1   1  11   26.87   62.82 
   1   0 -11   69.64   66.61 
   1  -1  11   67.75   62.59 
  -1   1 -11   46.94   52.26 
   1  -1 -11  -44.44   60.70 
   1  -1 -11  108.95   59.76 
  -1   0  11  -29.41   53.30 
   1   0 -11  -45.95   75.54 
   1   0  11  118.71   81.78 
  -1   0 -11  -33.51   49.47 
   1  -2   2  714.31   56.61 
  -1  -1   2  586.90   57.01 
   1  -2  -2  730.54   51.14 
   2  -1  -2  644.48   59.11 
   1  -2  -2  593.76   51.95 
   2  -1  -2  679.10   59.68 
   1  -2   2  595.99   41.10 
  -1   2   2  581.91   43.36 
  -1  -1  -2  711.41   57.63 
  -1   2   2  766.93   60.92 
   1   1   2  637.75   58.51 
   2  -1  -2  607.59   59.03 
   2  -1   2  664.30   38.89 
   1  -2  -2  679.73   43.75 
   1   1   2  637.60   53.43 
  -1  -1   2  702.25   48.58 
   1   1  -2  588.53   58.17 
   1   1  -2  601.01   59.78 
   1  -2   2  616.87   57.65 
  -1  -1  -2  669.27   59.58 
   1  -2   2  624.01   58.55 
  -2   1  -2  626.40   49.56 
   1   1  -2  663.22   52.24 
   1   1   2  612.12   49.98 
  -1   2  -2  664.30   42.76 
   1  -2  -2  645.73   58.98 
  -2   1  -2  661.04   56.01 
   1  -2  -2  683.30   59.69 
  -1   2  -2  687.61   64.09 
   2  -1   2  603.68   57.72 
   2  -1   2  676.36   62.01 
  -1   2   2  756.82   58.30 
  -2   1  -2  580.12   36.09 
   2  -1   2  650.50   50.45 
  -1  -1  -2  690.36   57.60 
   1  -2  -3 6395.53  241.29 
   2  -1   3 6934.39  188.34 
  -1   2   3 6320.97  197.62 
  -1   2   3 6611.50  245.89 
  -1  -1   3 6565.76  246.38 
   2  -1  -3 6883.27  256.67 
  -1  -1  -3 6652.53  235.94 
   1   1   3 6600.15  249.77 
  -1  -1   3 6493.16  211.07 
  -2   1   3 6796.76  255.50 
   2  -1  -3 7344.53  258.84 
  -1   2  -3 6631.95  206.43 
  -2   1  -3 6687.69  240.10 
   1  -2  -3 5989.10  213.00 
  -2   1  -3 6598.90  220.73 
   1  -2   3 6696.72  226.92 
  -1  -1  -3 6657.89  240.12 
  -2   1   3 6626.94  223.99 
   2  -1   3 6327.81  223.71 
  -1   2   3 6488.88  225.12 
  -1  -1   3 7172.19  262.03 
   1   1   3 6509.68  220.30 
   2  -1   3 6369.78  251.27 
   2  -1  -3 6755.09  243.40 
  -1  -1  -3 6768.88  242.42 
   1  -2   3 6762.72  247.29 
  -2   1   3 6644.59  182.01 
   1  -2  -3 5914.82  234.33 
   1  -2   3 6354.33  175.54 
   1   1   3 6594.26  212.42 
   1   1  -3 6841.65  227.38 
   1   1  -3 6694.36  248.21 
   1   1  -3 6728.94  256.32 
  -1   2  -3 7063.64  254.50 
   1  -2  -3 6692.76  249.17 
   2  -1   3 6507.14  229.83 
   1  -2   3 6597.82  253.33 
   1   1   4 9814.80  320.22 
   1   1  -4 10324.1   365.8 
  -1  -1   4 9875.53  349.73 
  -1  -1   4 9982.16  363.33 
  -1   2  -4 10243.8   356.7 
   2  -1   4 10488.9   334.9 
  -2   1  -4 7863.04  292.39 
  -1  -1  -4 10297.8   341.8 
  -1   2  -4 8841.82  352.79 
   2  -1   4 10068.2   270.9 
   1   1  -4 10689.7   364.8 
   1  -2  -4 10194.6   319.7 
   1   1   4 10449.6   363.0 
   1  -2   4 9841.29  343.81 
  -1  -1  -4 9618.51  329.62 
   2  -1   4 10475.0   331.0 
  -2   1   4 10027.9   315.6 
  -2   1  -4 10929.8   357.4 
   2  -1  -4 10654.3   348.2 
   1  -2   4 8469.78  300.70 
   2  -1  -4 10779.7   367.2 
  -1  -1  -4 10326.9   349.7 
  -1   2   4 10528.0   358.3 
  -2   1   4 10351.5   366.3 
  -1   2   4 9500.04  312.63 
  -1   2  -4 7973.92  281.72 
  -2   1   4 10055.5   274.0 
   2  -1   4 9961.53  362.83 
   1  -2   4 10538.0   266.6 
   1  -2  -4 10542.8   357.8 
   1  -2  -4 10187.8   346.8 
   1   1   4 7643.15  287.66 
   1  -2  -4 9947.39  345.41 
  -1  -1   4 8253.16  278.78 
   1   1   4 9737.30  297.51 
   1   1  -4 8037.96  296.99 
   2  -1  -4 9455.86  347.81 
   1  -2   4 9877.63  359.72 
  -1   2   4 8176.29  268.80 
   1  -2  -5 19506.0   565.8 
   2  -1  -5 20694.6   594.0 
   1  -2   5 18459.7   554.9 
   1  -2   5 19591.8   592.7 
  -2   1   5 19276.7   567.8 
   1  -2  -5 18843.8   576.0 
  -1   2   5 15105.1   449.1 
  -1  -1  -5 19353.6   550.2 
  -2   1   5 19940.1   595.6 
  -1  -1  -5 19075.1   548.1 
  -1   2   5 20432.4   587.0 
  -2   1   5 16114.4   442.5 
   2  -1   5 19265.1   582.8 
  -1  -1   5 18953.9   569.0 
   1   1  -5 20276.8   592.9 
  -1   2   5 19368.2   513.7 
   1   1   5 19069.7   534.4 
   1  -2  -5 19393.5   528.5 
   2  -1   5 18245.1   536.3 
  -1   2  -5 18771.6   585.0 
  -2   1   5 19518.3   511.2 
  -1  -1   5 19685.5   601.2 
   1   1   5 19424.8   585.0 
   2  -1  -5 19925.6   589.1 
   1  -2  -5 19603.8   558.8 
  -1   2  -5 19240.0   576.7 
   1  -2   5 18727.1   445.3 
   2  -1  -5 19656.8   555.0 
   1   1   5 19295.7   492.9 
  -1  -1   5 18579.8   478.5 
  -2   1  -5 20158.6   576.6 
   1   1  -5 20045.1   597.3 
   2  -1   5 19122.1   456.5 
   1  -2  -6 2770.81  208.21 
   1   1   6 2700.64  176.43 
   1   1  -6 2871.23  188.87 
  -1  -1  -6 2819.04  212.51 
  -1   2   6 3125.29  171.86 
   1   1   6 2874.06  196.64 
   2  -1   6 2984.91  223.96 
   1  -2  -6 2780.66  189.36 
   2  -1   6 2800.55  151.73 
   2  -1  -6 3082.08  206.04 
   1   1  -6 3084.71  225.52 
   1   1  -6 3243.84  229.00 
   1  -2   6 3040.64  226.49 
  -1  -1  -6 3204.08  209.76 
   1   1   6 2842.24  167.63 
   1  -2   6 2366.29  166.24 
  -2   1   6 3348.21  167.50 
  -1   2   6 2765.76  177.59 
  -2   1  -6 2708.96  185.15 
   2  -1  -6 3256.14  233.01 
   1  -2   6 2487.80  140.08 
  -1  -1   6 2861.57  211.10 
  -1  -1  -6 2888.06  208.75 
  -1   2  -6 2786.25  213.99 
   1   1   6 3013.51  224.25 
   1  -2   6 2983.71  212.44 
  -1  -1  -6 2771.98  198.10 
   2  -1   6 2838.76  196.51 
  -1   2  -6 2829.66  214.14 
  -2   1   6 2058.89  181.79 
  -2   1   6 2775.14  175.56 
  -2   1  -6 3283.41  223.08 
   1  -2  -6 2892.79  216.17 
  -1   2   6 2854.76  200.07 
   2  -1   6 2782.63  180.14 
  -1  -1   6 3061.13  174.37 
   2  -1  -6 2536.29  211.47 
  -2   1   6 2912.09  220.96 
  -1  -1   6 3196.56  230.96 
  -1   2  -6 2992.84  182.84 
   1  -2  -6 3372.78  215.72 
  -1   2   6 2708.82  211.98 
  -1  -1   6 2863.40  161.81 
  -2   1  -7 2753.15  218.42 
  -1   2  -7 3101.75  241.70 
   2  -1  -7 2619.01  196.45 
  -1  -1   7 2047.69  158.35 
   1   1   7 2409.47  166.61 
  -1  -1  -7 2770.92  225.04 
  -2   1  -7 2804.03  200.87 
  -1   2  -7 2541.25  222.67 
  -1   2  -7 2676.83  190.61 
  -1   2   7 2886.83  236.31 
   1  -2   7 2936.38  240.00 
   1   1  -7 2655.93  225.21 
  -1  -1   7 2609.64  167.64 
  -1  -1   7 2306.19  205.34 
  -2   1   7 2697.69  210.83 
  -1  -1  -7 2868.57  215.74 
  -2   1   7 2951.51  173.68 
  -1  -1   7 2770.83  232.20 
  -2   1   7 2779.03  185.13 
  -1   2   7 2796.88  215.42 
  -1  -1  -7 2866.66  215.33 
   2  -1  -7 3121.81  221.70 
  -1  -1  -7 2640.21  221.43 
   1   1   7 2846.72  189.43 
   1  -2  -7 2731.83  224.27 
   1  -2  -7 2588.37  218.48 
   1  -2   7 2374.57  148.21 
   1   1  -7 2941.75  204.59 
   2  -1   7 2950.02  238.63 
   1   1   7 2767.01  209.99 
   1  -2  -7 2786.83  216.07 
   1   1  -7 2489.45  230.03 
   1  -2  -7 2858.45  208.16 
  -1   2   7 2392.26  173.87 
   1  -2   7 2337.34  202.05 
   1   1   7 2820.37  235.62 
  -2   1  -7 3257.01  241.53 
  -1   2   7 2492.85  165.51 
  -2   1  -7 2521.17  223.66 
   2  -1   7 2485.72  201.47 
   2  -1   7 2565.11  155.75 
  -2   1   7 2703.64  218.45 
   2  -1  -7 2480.01  217.71 
   1  -2   7 2896.94  194.34 
   2  -1   7 2721.29  192.91 
   2  -1  -7 2626.67  225.18 
   2  -1   8  840.98  111.04 
  -1   2   8  742.23  131.51 
   1   1  -8  882.38  121.77 
  -2   1   8  549.47   81.32 
   1   1   8  864.45  139.04 
  -1   2   8  663.01  114.54 
   1  -2   8  687.38  126.83 
  -1  -1  -8  617.17  119.68 
  -1  -1  -8  729.21  116.67 
  -2   1  -8  753.58  135.31 
   1  -2  -8  722.11  117.17 
  -1  -1  -8  846.95  134.80 
   2  -1   8  714.72  115.88 
   1  -2   8  632.39  113.32 
   1  -2  -8  625.72  112.15 
   1  -2  -8  777.34  124.82 
  -2   1  -8  823.55  117.57 
  -1  -1   8  679.64  118.82 
   2  -1  -8  903.45  123.07 
  -1   2  -8  655.48  120.33 
   1   1  -8  855.62  137.86 
   1   1  -8  744.04  127.86 
   1   1   8  606.75   94.50 
   2  -1   8  727.62  131.84 
  -1   2   8  635.79   92.38 
  -2   1  -8  747.72  121.33 
  -2   1   8  755.33  132.94 
   2  -1  -8  883.32  137.14 
  -1  -1  -8  743.36  118.05 
  -2   1  -8  701.97  123.04 
  -1  -1   8  731.65   93.82 
  -2   1   8  524.38   88.47 
   2  -1  -8  531.04  125.47 
  -2   1   8  722.68  122.01 
   1  -2   8  634.22   95.91 
  -1   2  -8  733.55  107.52 
   1   1   8  475.66   96.07 
   1  -2  -8  668.19  108.99 
   2  -1  -8  804.32  121.79 
  -1   2   8  660.73   90.95 
  -1  -1   8  823.07  137.13 
   1   1   8  390.48   71.28 
  -1   2  -8  853.42  137.35 
   1   1   9 3066.14  285.33 
  -1   2  -9 2839.34  252.85 
   1  -2   9 2958.40  283.88 
   2  -1  -9 2845.68  271.01 
  -2   1  -9 2464.33  221.54 
  -2   1   9 2788.89  257.68 
  -1  -1  -9 2405.15  226.53 
  -1   2   9 3104.78  283.45 
  -1   2  -9 3248.30  290.38 
  -2   1  -9 2923.35  268.85 
   1  -2  -9 3078.26  276.81 
  -1  -1   9 2918.90  279.95 
  -2   1  -9 2523.02  258.62 
  -2   1  -9 2787.14  254.18 
   2  -1  -9 2260.72  221.56 
  -1  -1  -9 1875.02  219.26 
   1  -2  -9 3008.31  245.69 
  -1   2  -9 2538.12  259.35 
  -1  -1  -9 2837.38  252.16 
   1  -2  -9 2444.68  248.92 
  -1  -1   9 2966.94  267.41 
   2  -1   9 2672.04  217.68 
   1   1   9 2140.51  191.34 
  -1   2  -9 2432.99  211.29 
   2  -1  -9 2034.04  203.24 
   1  -2   9 2527.01  207.57 
   1   1  -9 2461.86  226.57 
   2  -1  -9 3489.57  296.83 
   1   1  -9 2872.69  273.01 
   1   1  -9 3246.15  290.83 
   1   1   9 2080.59  217.76 
   2  -1   9 3051.59  259.40 
   1  -2   9 2867.46  259.58 
  -2   1   9 2835.60  275.32 
   1   1  -9 2385.83  213.00 
   1  -2  -9 2398.07  229.35 
  -1   2   9 2552.78  239.91 
  -1  -1  -9 2929.91  273.14 
   2  -1   9 2646.27  267.64 
  -1   2  10 2147.52  257.45 
  -2   1 -10 2052.42  230.99 
   1  -2 -10 1907.79  243.03 
  -1  -1 -10 2356.67  260.19 
   2  -1  10 2199.67  241.22 
   1  -2  10 1821.24  225.19 
   1   1  10 2137.51  260.08 
  -1   2 -10 2277.34  271.13 
  -1  -1 -10 2005.69  243.24 
   1  -2 -10 2071.58  228.82 
   2  -1  10 2352.47  269.58 
   1   1 -10 2151.75  252.98 
   2  -1 -10 2102.18  250.02 
  -1   2 -10 2048.04  228.12 
   1  -2 -10 2329.92  265.89 
  -2   1 -10 1639.87  221.20 
  -1  -1  10 1866.11  233.84 
  -1  -1 -10 2362.79  238.43 
   1   1 -10 1987.95  241.07 
  -1   2  10 1943.33  230.49 
  -2   1  10 2148.63  244.58 
   1   1 -10 1988.11  220.77 
   1   1  10 2099.30  232.11 
  -2   1 -10 2161.06  253.17 
   1   1 -10 2006.51  209.01 
   2  -1 -10 2119.07  224.34 
  -2   1  10 2383.76  271.40 
  -1  -1  10 2103.52  259.64 
   2  -1 -10 2248.89  252.60 
  -1  -1 -10 2350.29  244.88 
   1  -2  10 2092.60  253.82 
  -2   1 -10 2051.89  211.57 
  -1   2 -10 2359.77  264.05 
   2  -1  11 4079.90  350.88 
   1   1 -11 4086.71  379.93 
   1   1  11 4558.53  406.05 
  -2   1 -11 3516.29  349.57 
  -2   1  11 4019.85  374.33 
   1  -2  11 3283.28  349.65 
   1  -2 -11 4349.33  383.11 
   1   1  11 3716.36  328.05 
  -1  -1  11 3521.24  361.19 
  -1  -1 -11 4186.28  373.81 
  -2   1  11 4307.53  374.05 
   2  -1  11 3796.59  373.43 
  -1   2 -11 3996.49  373.66 
  -2   1 -11 4054.38  351.64 
  -1   2  11 4275.26  359.04 
  -2   1 -11 3627.82  370.31 
  -1   2 -11 4104.78  374.00 
   1  -2  11 4292.33  364.77 
   1  -2 -11 5121.81  379.43 
   1  -2 -11 4192.40  376.28 
  -1   2  11 3942.75  375.08 
  -1  -1 -11 4217.28  371.58 
   1   1 -11 4115.43  375.02 
  -1  -1  11 4623.54  385.00 
   2  -1 -11 4683.98  396.20 
   2  -1 -11 4342.96  380.82 
  -2   2   1  839.82   53.11 
   0   2  -1 1710.75   77.32 
   0   2   1  923.18   55.24 
   0  -2  -1 1257.08   62.19 
   2   0  -1 1249.25   61.61 
   2  -2   1 1080.21   58.75 
   0   2  -1  954.43   58.04 
  -2   0  -1 1551.28   60.97 
   2   0   2  837.90   52.31 
  -2   2  -2  740.65   66.07 
   0  -2   2  776.17   61.05 
  -2   2  -2  872.37   50.63 
   2  -2   2  809.69   65.04 
   2   0  -2  789.30   70.35 
   0   2  -2  826.35   49.48 
   0   2   2  856.75   63.92 
   2   0  -2  929.06   67.03 
  -2   0  -2  758.02   63.50 
  -2   0  -2  894.83   63.45 
   0  -2  -2  823.61   65.41 
   0  -2  -2  748.93   65.32 
   2  -2  -2  555.28   56.23 
   0  -2   2  866.19   68.62 
   0   2  -2  717.45   64.21 
   0   2  -2  794.61   69.30 
   2  -2   2  740.71   63.80 
   2  -2  -2  861.78   68.14 
   2  -2   2  935.46   74.04 
   2   0   2  787.12   51.79 
   0   2   2  808.64   54.87 
   2   0  -2  830.68   67.02 
   0  -2  -2  824.61   61.42 
   0  -2   2  762.70   49.82 
   2   0  -2  859.08   44.88 
   2   0   2  795.58   62.19 
   2  -2  -2  629.16   35.62 
   2   0   2  874.10   73.51 
   0  -2   2  771.50   66.29 
   2  -2  -2  781.11   48.37 
  -2   2   2  768.09   38.73 
   0   2   2  879.54   66.33 
   2  -2  -2  754.99   64.33 
  -2   2   2  802.49   61.86 
   0  -2   3    5.42   15.07 
   2   0   3   40.23   25.89 
  -2   0   3   18.25   10.98 
   0   2  -3   16.04   22.48 
  -2   2   3   22.12   11.69 
   2  -2  -3   17.42   19.25 
   2  -2  -3   25.35   26.57 
  -2   0  -3    6.56   14.45 
   2  -2   3   54.28   27.52 
   0   2   3   42.88   23.06 
   0   2  -3   -5.38   17.44 
   0  -2   3    6.10   18.00 
   2  -2  -3    1.69   18.61 
   2   0  -3   23.99   16.90 
  -2   2  -3   34.70   21.65 
   2   0  -3   27.65   27.62 
  -2   2   3   25.62   14.20 
   2  -2  -3   18.14    9.52 
   0  -2   3   -5.14   15.74 
   2  -2   3   23.92    9.45 
  -2   0  -3   41.02   23.58 
   2   0  -3   33.73   21.34 
   0  -2  -3   19.18   15.54 
   0   2   3    4.23   10.08 
   2  -2   3   10.67   16.57 
   2   0   3   -0.53   12.68 
   2  -2   3   24.85   20.61 
   0  -2  -3   -0.63   15.88 
   2   0   3   27.46   17.33 
  -2   0  -3   12.58   14.47 
  -2   2  -3   13.54   14.38 
   2   0   3   36.68   15.46 
  -2   2   3    7.78   15.10 
   0   2   3   -8.11   12.03 
   0   2  -3   49.14   22.85 
  -2   0   3    4.40   16.83 
   0  -2  -3    6.05   18.60 
  -2   2  -4 6751.98  276.48 
   2   0  -4 6523.72  285.75 
   0   2   4 6222.11  238.17 
   2   0   4 6947.18  289.81 
   2   0  -4 7154.97  269.49 
   0  -2  -4 6937.45  281.32 
   2  -2   4 6713.39  257.50 
   0  -2  -4 6393.51  255.10 
   2  -2   4 6638.78  193.97 
   0  -2  -4 6900.31  276.32 
   2  -2   4 7218.26  299.82 
   0   2   4 5425.17  218.58 
  -2   0   4 6433.14  275.94 
   2   0   4 6582.46  220.91 
  -2   0  -4 7122.04  266.88 
  -2   2   4 6743.20  253.12 
  -2   2   4 6439.73  208.91 
  -2   2   4 6941.67  283.33 
   2   0   4 6991.58  258.62 
  -2   0   4 6968.83  294.47 
  -2   2  -4 5317.41  217.94 
   0   2  -4 5384.06  221.86 
   0   2  -4 7079.12  287.73 
  -2   0  -4 7022.36  273.74 
   2  -2   4 6924.58  271.56 
   2  -2  -4 6838.95  239.98 
   2  -2  -4 7046.10  287.89 
   2  -2  -4 7172.20  279.26 
   0   2   4 7062.37  286.25 
   0  -2   4 7012.76  214.66 
  -2   0  -4 6579.82  269.97 
  -2   0   4 7036.39  223.39 
   2  -2  -4 5723.31  277.86 
   0  -2   4 7125.89  294.58 
   0  -2   4 5581.59  227.62 
   2   0   4 6826.05  252.57 
   0  -2   4 6047.20  266.19 
   2   0  -4 6644.41  284.60 
   0   2  -4 6670.75  289.51 
   0   2  -5 4443.18  248.35 
  -2   2  -5 4471.24  242.46 
   2  -2   5 4145.90  224.07 
  -2   2   5 3965.28  200.30 
   0  -2   5 3973.33  239.86 
   2   0   5 3163.21  184.85 
   0   2  -5 4084.06  241.50 
  -2   0   5 4207.96  245.42 
  -2   2  -5 3189.13  177.15 
  -2   0   5 4056.16  191.76 
   2  -2   5 4064.43  237.79 
   0   2   5 4210.83  238.83 
   0  -2   5 3872.32  166.42 
   2   0   5 4023.91  178.21 
   2  -2  -5 4202.93  234.65 
   0   2  -5 3450.21  182.18 
   0   2   5 3988.30  196.35 
   2   0  -5 4066.48  240.07 
   2  -2  -5 4028.89  199.75 
   0  -2  -5 4023.19  213.19 
  -2   0  -5 3475.17  199.45 
  -2   0   5 4047.88  227.65 
   2  -2  -5 4413.98  243.51 
   2   0  -5 3494.82  201.61 
   2   0  -5 4116.44  240.51 
   0  -2   5 4218.24  234.13 
   0  -2  -5 3443.15  220.41 
   0   2   5 3633.17  204.86 
   0   2   5 3138.72  171.99 
  -2   2   5 3462.68  157.45 
  -2   0  -5 2922.83  198.93 
  -2   2   5 4457.29  244.50 
   2   0   5 3808.39  204.39 
   2  -2   5 2972.62  181.27 
   0  -2   5 3313.04  181.36 
  -2   0  -5 3872.57  219.16 
   2  -2   5 3695.78  152.33 
   0  -2  -5 4247.47  227.30 
   2  -2  -5 4338.88  229.38 
   2   0   5 4111.56  240.84 
   0  -2  -5 4327.73  238.75 
  -2   0   5 3580.11  165.78 
  -2   0  -6  693.67   99.42 
   0   2   6  754.11  102.32 
   0   2  -6  623.20  106.43 
   2  -2   6  769.00   70.41 
   0   2   6  662.29   86.56 
   2   0   6  891.84  120.08 
  -2   0  -6  800.23  108.32 
   2   0   6  585.97   86.91 
   2  -2  -6  768.34  109.16 
   0  -2   6  750.42  114.08 
  -2   0   6  679.69  107.49 
   2   0  -6  822.16  101.98 
  -2   2  -6  773.59  113.75 
   0   2  -6  734.42   91.21 
  -2   0  -6  878.21  103.92 
  -2   2  -6  830.90  119.60 
   0  -2   6  601.70   82.15 
   0  -2  -6  590.26   87.81 
   0  -2  -6  718.31  104.79 
  -2   2   6  697.84  107.36 
   2  -2  -6  806.91  106.91 
  -2   0   6  639.47   77.63 
  -2   2   6  802.03  108.31 
   0   2   6  586.46   97.94 
  -2   2  -6  735.97   89.91 
  -2   2   6  798.18   78.11 
   2   0  -6  746.35  109.81 
  -2   2   6  656.30   85.68 
   2  -2   6  749.26   92.53 
   2   0   6  785.40   80.84 
   2   0   6  638.82   85.08 
   0   2  -6  776.57  113.25 
   2  -2   6  796.61  115.10 
   2  -2  -6  798.28  110.11 
   0  -2  -6  896.65  108.30 
  -2   0   6  640.84  100.81 
   0  -2  -6  608.33   98.59 
   2   0  -6  785.06  115.22 
   0  -2   6  788.04  105.89 
   2  -2  -6  618.25   85.75 
   2  -2   6  628.59   92.40 
  -2   0   6  887.51   86.56 
   0  -2   6  642.37   71.26 
   0   2   6  638.43   80.51 
   0  -2   7   30.26   27.36 
  -2   2   7   -0.65   26.04 
   0   2  -7    6.40   32.77 
  -2   2   7    4.03   16.85 
   2  -2  -7   20.68   21.86 
   0  -2   7   59.11   34.04 
   2  -2   7    9.41   20.73 
   2   0   7   58.68   25.58 
   0  -2  -7  -38.07   28.45 
   2   0  -7   83.86   40.53 
  -2   2  -7   62.97   29.50 
   0   2  -7   29.71   39.31 
  -2   2  -7   47.58   39.32 
   0   2   7   45.78   25.88 
   0  -2  -7   73.23   37.30 
  -2   0  -7   52.93   51.33 
   2  -2   7   73.26   40.33 
   0   2   7   35.24   26.26 
  -2   0   7   -0.99   22.57 
   2  -2   7   -2.67   23.06 
  -2   2   7    3.02   17.19 
  -2   0   7   48.51   25.98 
  -2   2  -7   42.57   31.87 
  -2   0  -7   56.01   49.57 
   2  -2  -7   33.03   24.29 
   0  -2  -7   85.80   48.21 
   0  -2   7   12.71   27.34 
   2   0   7  -38.03   29.71 
   2  -2  -7    8.70   31.35 
   2  -2  -7    1.58   27.82 
   2   0  -7  -19.54   28.74 
  -2   0   7   22.42   19.91 
  -2   0  -7   50.80   38.10 
   2  -2   7   15.40   11.39 
  -2   0   7    0.66   38.30 
   0   2   7   13.20   24.15 
   2   0  -7   62.62   34.75 
   0   2  -7  118.32   46.17 
  -2   0  -7   21.08   32.47 
   0  -2  -7   63.79   35.37 
   2   0   7   23.99   19.36 
   2   0   7   67.53   27.22 
   0   2   7   31.43   28.38 
  -2   2   7   49.23   32.45 
   0  -2   7   26.22   16.79 
  -2   2   8  814.74  130.21 
   0   2   8  843.48  107.30 
   0   2   8 1064.70  138.81 
   2   0   8 1080.68  156.75 
  -2   2  -8  943.51  119.27 
   0   2  -8 1069.82  150.86 
  -2   2  -8 1002.90  147.73 
   0   2  -8  994.32  146.27 
   0  -2  -8  819.82  135.10 
  -2   2   8 1054.68  159.47 
  -2   0  -8 1078.84  144.89 
   0  -2  -8  883.18  125.61 
   2   0   8  927.11  131.02 
   0  -2   8 1094.33  161.09 
   2  -2   8  855.16  116.57 
   0  -2  -8  960.35  133.59 
   0  -2  -8 1026.34  145.60 
   2  -2   8  850.69  130.79 
  -2   0  -8  983.22  145.13 
  -2   2  -8  859.33  149.91 
  -2   0   8  917.26  110.89 
  -2   0   8 1072.95  157.47 
   0  -2   8  637.27   94.14 
  -2   2   8  669.19  103.96 
   2  -2  -8 1014.91  129.87 
   0   2   8  797.40  136.42 
   2   0  -8 1170.03  142.82 
  -2   0   8  990.85  143.95 
   2   0  -8  914.04  125.46 
   2   0  -8 1077.01  152.86 
  -2   2   8  669.26   87.73 
  -2   0  -8 1166.62  142.74 
   0  -2   8  731.95  126.53 
   2  -2  -8  968.90  144.66 
   0   2   8  781.90  100.42 
   2   0  -8  848.06  138.34 
  -2   0  -8 1094.91  153.21 
   2  -2   8 1048.28  158.13 
   2  -2  -8  999.61  140.31 
   2  -2  -8 1003.04  149.26 
   0   2  -8  915.04  119.82 
   2   0   8 1061.27  129.02 
  -2   0   8  884.31  101.34 
  -2   0   9 1079.80  165.01 
   2  -2  -9  878.88  130.22 
   2  -2  -9 1201.19  173.38 
   2  -2   9 1167.33  139.19 
   2   0   9 1163.25  138.59 
  -2   2  -9 1114.77  158.01 
   2   0   9 1258.89  181.55 
   2   0  -9  783.65  125.72 
  -2   2  -9  917.37  128.21 
  -2   2   9 1088.27  165.53 
  -2   0  -9 1235.73  158.67 
   2   0   9  970.04  145.75 
   0  -2   9 1061.40  169.80 
  -2   0  -9 1021.74  155.98 
   2   0  -9  952.40  139.16 
   0   2   9 1305.54  186.75 
   0   2  -9 1234.90  178.95 
   2  -2   9 1203.40  176.46 
  -2   0  -9  771.79  137.07 
   0  -2  -9  905.40  137.58 
  -2   2  -9 1261.32  182.72 
   0   2   9  992.61  154.56 
  -2   0   9 1255.12  184.09 
   0  -2  -9 1185.63  172.40 
   0   2  -9  846.14  149.07 
   0  -2   9 1069.94  161.88 
   0  -2  -9 1295.57  179.08 
   0  -2  -9 1043.80  150.79 
   2  -2   9 1321.76  172.73 
  -2   0  -9 1132.72  170.74 
   2  -2  -9 1119.93  156.12 
  -2   2   9 1171.07  165.47 
  -2   2  -9 1462.33  196.03 
   2   0  -9 1127.74  167.35 
   2  -2  -9 1079.01  168.88 
   0   2  -9  855.72  123.49 
   2   0  -9 1159.11  175.10 
   0   2 -10  515.91  128.47 
   0  -2 -10  343.23   86.03 
   2   0  10  634.96  129.57 
   0   2 -10  407.46  102.02 
   2   0  10  541.78  134.67 
   0  -2 -10  526.70  125.00 
   2  -2  10  440.83  108.39 
   0  -2  10  382.57  116.01 
  -2   0 -10  477.86  115.28 
  -2   0 -10  568.15  118.45 
  -2   0  10  253.03   92.37 
  -2   2  10  611.16  135.89 
   0   2  10  489.57  115.83 
  -2   0 -10  469.48  112.32 
  -2   2  10  410.20  107.00 
   2   0 -10  508.91  128.57 
  -2   2 -10  690.81  146.76 
   2  -2  10  463.93  130.44 
   2  -2 -10  684.70  135.15 
   0  -2 -10  549.05  125.54 
   0   2 -10  604.42  141.58 
   0   2  10  537.67  138.08 
  -2   2 -10  543.94  129.84 
   2  -2 -10  651.59  139.42 
  -2   2 -10  537.10  123.51 
  -2   0 -10  658.99  135.00 
   2  -2 -10  306.51   86.43 
   0  -2  10  396.46  109.56 
   2   0 -10  711.59  150.32 
   0  -2 -10  457.09  123.69 
   2   0 -10  486.84  106.39 
  -2   0  10  554.67  133.00 
  -2   0 -11   22.56   57.05 
   0  -2 -11    2.78   43.77 
   0  -2  11    6.05   57.77 
  -2   0 -11   15.62   59.74 
   0   2 -11   24.33   53.39 
  -2   0 -11   -3.33   62.72 
  -2   2  11   72.76   55.39 
   2  -2 -11   36.52   50.61 
   0  -2  11   59.40   60.40 
   0   2 -11  118.37   76.12 
   2   0 -11  113.47   76.15 
   0   2  11  132.62   80.14 
   2  -2  11   -2.08   42.53 
   0   2  11   72.80   70.90 
   2   0  11   98.35   78.36 
   2  -2  11  -73.74   64.21 
   2  -2 -11   53.09   39.36 
  -2   0  11   30.72   50.87 
   2   0 -11  -31.80   43.26 
   0  -2 -11  115.07   63.93 
  -2   2 -11   -6.84   43.25 
  -2   2 -11  -82.21   60.22 
   2  -2 -11    2.34   39.07 
   0  -2 -11   23.44   51.29 
  -2   2  11   80.44   67.64 
  -2   2 -11   37.96   53.34 
  -2   0  11   71.59   63.53 
  -1   3  -1 2773.94  103.99 
  -2  -1  -1 2419.44   76.83 
   1  -3  -1 2331.23  103.95 
   3  -2   1 2961.26  112.01 
  -1   3  -1 2864.11  122.38 
   2   1   1 2832.89   81.06 
  -1   3   1 2769.43  110.55 
   2   1   1 2845.69  120.13 
   3  -2  -1 2682.14  110.71 
  -1   3   1 2862.15  103.46 
   3  -2   1 2652.98  114.36 
   2   1  -1 2857.89   99.30 
   3  -2  -1 2752.27  113.57 
   1  -3  -1 2703.40  103.23 
   1  -3  -1 2697.36   99.84 
  -2  -1  -1 2833.29  112.05 
  -1   3   1 2028.93   77.13 
   1  -3   1 2833.47   98.23 
   1  -3   1 2852.82  119.83 
  -2  -1   1 2257.79   96.19 
   2   1  -1 2653.35  107.31 
   2   1   1 2863.97  111.98 
   2   1  -1 2645.70  118.11 
  -3   2  -1 1861.49   96.75 
   2   1   1 2667.31  104.29 
   3  -2   1 2703.83  109.25 
   2   1  -1 2703.08  100.14 
   3  -2  -1 2715.44  113.58 
   1  -3   1 2713.06   82.06 
  -3   2  -1 2052.84   94.66 
  -1   3  -1 2039.93   74.81 
  -2  -1   1 2627.51  104.52 
   1  -3  -1 2642.45  111.36 
  -1   3  -2   57.05   25.27 
   2   1   2   91.73   23.61 
   2   1  -2  113.23   31.61 
   2   1  -2   85.41   21.25 
   3  -2   2   41.87   17.23 
  -2  -1  -2   64.52   19.34 
   1  -3   2   69.06   11.56 
  -1   3   2   75.56   25.03 
   1  -3   2   70.59   24.64 
   3  -2   2   45.53   21.36 
  -2  -1  -2   73.22   22.68 
   3  -2  -2   67.70   23.00 
   1  -3  -2   71.08   19.38 
  -1   3  -2   77.20   28.56 
  -1   3   2   79.60   23.27 
   2   1   2   12.39   14.63 
   3  -2  -2   64.46   13.02 
  -1   3  -2   74.51   12.28 
  -1   3   2   81.34   21.43 
   3  -2   2   89.27   26.44 
   1  -3   2   92.34   20.56 
   3  -2  -2   71.74   30.41 
   1  -3   2  123.47   31.37 
   3  -2  -2   52.19   19.43 
   2   1  -2   83.44   23.40 
  -2  -1   2    0.58   21.21 
   1  -3   2   40.05    9.55 
   2   1   2   52.01   24.01 
   1  -3  -2   34.40   20.55 
  -3   2  -2   58.79   22.94 
   2   1   3 4300.50  166.80 
   3  -2   3 4315.11  179.65 
  -1   3  -3 4033.54  195.04 
  -1   3   3 4011.32  175.17 
   3  -2  -3 4735.15  126.54 
   3  -2  -3 4146.12  191.78 
  -2  -1   3 4151.57  194.66 
  -1   3  -3 4363.29  149.54 
   1  -3  -3 4163.92  169.60 
   1  -3  -3 3739.32  181.33 
   2   1  -3 4138.53  193.63 
  -3   2   3 4245.43  121.05 
  -3   2  -3 3932.79  161.05 
  -3   2  -3 4124.08  187.35 
   2   1  -3 4466.34  206.62 
  -3   2  -3 4402.70  123.58 
  -2  -1  -3 4090.70  177.74 
   3  -2   3 4166.87  198.87 
   1  -3   3 4224.73  178.77 
  -1   3   3 4319.70  188.30 
   2   1   3 4313.23  197.21 
  -2  -1  -3 4234.68  189.26 
   1  -3  -3 4014.48  191.17 
  -3   2   3 4108.89  178.59 
  -1   3  -3 4015.22  195.28 
   3  -2  -3 4439.74  203.81 
   2   1   3 3671.15  154.44 
   3  -2   3 4302.04  127.93 
  -2  -1  -3 4138.24  186.79 
   3  -2  -3 4460.57  197.33 
   1  -3   3 3928.60  190.79 
   2   1   3 4117.29  178.63 
   1  -3   3 4205.04  196.41 
   2   1  -3 4170.11  174.00 
  -1   3   3 4088.64  154.95 
   3  -2   3 4110.11  183.88 
   3  -2  -4 5590.24  259.60 
   2   1  -4 4589.31  211.71 
   3  -2   4 5787.73  241.04 
  -1   3  -4 5141.55  247.01 
  -3   2   4 5567.53  229.54 
   3  -2   4 5410.38  233.33 
  -2  -1   4 5290.60  249.59 
  -1   3  -4 5741.34  264.68 
  -2  -1  -4 5525.55  240.62 
   3  -2   4 5416.87  259.51 
  -2  -1   4 4478.89  185.68 
   3  -2   4 5473.69  168.55 
   2   1   4 5812.48  232.05 
  -1   3  -4 4520.82  186.27 
   1  -3  -4 5401.41  248.18 
   1  -3  -4 5577.34  223.01 
   2   1   4 5652.14  217.53 
  -1   3   4 5744.33  250.28 
   1  -3  -4 5626.27  249.53 
   2   1  -4 5644.49  257.42 
   3  -2  -4 5474.69  248.61 
   2   1  -4 5418.76  262.30 
  -2  -1  -4 5486.51  240.83 
  -3   2   4 5452.25  169.38 
   1  -3   4 4614.90  231.93 
  -2  -1   4 5585.39  262.48 
  -3   2   4 5662.03  256.72 
  -3   2  -4 5937.10  253.31 
   1  -3  -4 5540.04  240.00 
   2   1   4 5266.53  205.24 
  -3   2  -4 4174.21  192.96 
   3  -2  -4 5660.92  251.81 
  -1   3   4 5532.10  229.63 
   1  -3   4 5607.99  170.71 
  -1   3   4 4207.73  181.99 
  -2  -1  -4 5505.33  241.24 
   1  -3   4 4538.78  212.61 
   1  -3   4 5378.84  252.57 
   2   1   4 5621.31  256.69 
  -1   3   5 1706.38  131.99 
   3  -2   5 2162.71  173.74 
   3  -2  -5 2131.40  166.80 
   3  -2   5 1879.02  143.73 
   3  -2  -5 1963.90  128.94 
  -2  -1  -5 2094.35  158.20 
  -2  -1   5 1518.43  108.10 
  -1   3  -5 1971.71  163.10 
  -2  -1  -5 2064.54  155.63 
  -3   2   5 1677.18  131.58 
   2   1   5 1968.65  127.69 
  -1   3   5 1621.20  112.14 
   2   1  -5 1715.35  163.25 
   3  -2  -5 2189.06  159.79 
   1  -3   5 2099.87  163.71 
  -3   2  -5 1547.06  119.88 
  -2  -1   5 2126.23  163.89 
   2   1   5 1891.18  157.54 
  -2  -1   5 2063.79  171.98 
   2   1  -5 2041.89  166.23 
  -1   3  -5 2076.86  166.07 
   2   1   5 1422.06  121.11 
   1  -3   5 1869.66  159.21 
   3  -2  -5 1871.53  157.16 
  -3   2   5 1560.10   96.68 
   1  -3  -5 2071.65  156.86 
   1  -3  -5 1919.01  159.67 
   2   1   5 1717.33  129.60 
  -3   2   5 2046.74  165.59 
   1  -3   5 1655.26   96.70 
   1  -3  -5 1821.95  152.13 
  -1   3  -5 1775.93  120.91 
   2   1  -5 1440.17  123.03 
   3  -2   5 1865.58  143.03 
  -3   2  -5 2208.14  166.50 
  -1   3   5 2063.30  163.10 
   1  -3   5 1341.03  118.18 
   3  -2   5 1954.19  102.76 
  -2  -1  -5 1964.81  153.66 
   1  -3  -5 1700.00  130.52 
  -2  -1  -6    8.40   19.72 
   3  -2   6   25.54   20.98 
   3  -2   6   -7.66   27.96 
   3  -2   6   -1.10    9.73 
   1  -3   6   19.61    9.96 
  -1   3   6   62.61   27.32 
  -3   2  -6   29.82   30.60 
   1  -3  -6   14.68   23.23 
   2   1  -6   -3.51   18.22 
  -1   3  -6   -9.15   24.74 
   2   1   6   13.50   14.16 
   1  -3  -6   14.02   19.17 
   2   1  -6   -4.09   21.59 
  -1   3   6   10.02   28.33 
  -3   2   6  -28.22   36.80 
  -1   3  -6  -20.17   17.12 
   3  -2  -6   -9.06   21.57 
  -3   2   6    1.79   14.91 
  -2  -1  -6    4.85   18.09 
  -2  -1  -6   43.54   39.49 
   2   1   6  -50.58   45.77 
   1  -3  -6   18.59   25.75 
   2   1   6   15.38   26.58 
   1  -3   6   15.98   32.46 
   1  -3   6  -12.86   24.60 
  -1   3   6   46.07   32.97 
  -2  -1   6  -28.36   50.34 
   3  -2  -6   24.84   22.05 
  -3   2  -6    2.84   15.52 
   2   1   6    9.52   20.45 
   3  -2  -6   -5.15   39.40 
  -2  -1   6   10.62   20.41 
   1  -3  -6   -5.73   24.65 
   3  -2   6   -8.30   17.65 
  -1   3  -6    7.91   33.50 
  -3   2   6   21.13   20.63 
   2   1  -6    5.37   25.92 
   1  -3   6   24.31   28.24 
  -2  -1   6  -21.53   27.14 
  -2  -1   6   -4.76   13.29 
   3  -2  -6   85.26   41.00 
  -3   2   6    7.16   23.09 
   1  -3   7 1263.49  129.41 
   3  -2  -7 1431.76  155.70 
  -2  -1  -7 1212.52  149.51 
   3  -2   7 1272.86  159.53 
  -2  -1   7 1241.17  157.81 
   2   1  -7 1423.38  164.88 
   3  -2   7 1184.10  140.55 
  -1   3   7  933.82  101.34 
  -3   2  -7 1348.57  132.99 
   3  -2   7 1286.29  133.41 
   2   1   7 1140.64  148.17 
   2   1   7 1114.92  129.12 
  -1   3  -7 1216.15  156.13 
  -1   3   7 1221.22  151.54 
   2   1   7 1104.43  108.59 
  -3   2  -7 1585.06  169.47 
  -2  -1   7 1227.21  150.66 
  -2  -1  -7 1256.01  143.55 
  -1   3  -7 1261.38  158.13 
   3  -2  -7 1240.60  155.79 
  -3   2   7 1082.97  140.70 
  -3   2   7 1052.41  119.57 
   1  -3   7 1009.30  139.84 
  -1   3  -7  998.98  112.48 
  -1   3   7 1142.05  136.53 
   2   1   7 1255.86  129.44 
   1  -3  -7 1164.86  144.84 
   3  -2  -7 1254.33  128.21 
   3  -2   7  937.29   86.79 
  -1   3   7 1084.31  117.79 
   1  -3  -7 1305.08  151.77 
   1  -3   7 1328.80  165.24 
  -2  -1  -7 1060.28  136.87 
   1  -3  -7 1085.02  143.10 
  -2  -1  -7 1263.39  149.07 
   2   1  -7 1095.57  148.87 
   3  -2  -7 1118.90  146.22 
   2   1  -7 1284.54  133.44 
  -3   2  -7 1096.65  148.76 
   1  -3  -7 1182.83  128.99 
   1  -3   7  884.57   85.48 
  -3   2   7 1310.77  107.77 
  -2  -1   7 1155.97  114.69 
  -3   2   7 1493.89  169.46 
  -2  -1   7 1190.46  112.98 
  -2  -1   8 1874.56  152.56 
   1  -3  -8 1488.34  163.78 
   3  -2  -8 1717.63  181.87 
   3  -2   8 1738.37  205.94 
   1  -3  -8 1245.85  162.78 
   3  -2  -8 1699.90  192.48 
   2   1   8 1621.38  195.40 
   3  -2   8 1580.87  163.37 
  -2  -1  -8 1153.98  154.75 
   2   1  -8 1609.46  190.30 
  -3   2  -8 1540.93  180.17 
  -1   3  -8 1738.01  200.87 
  -1   3   8 1334.89  129.95 
   1  -3  -8 1601.50  180.09 
   2   1  -8 1486.59  184.84 
   1  -3   8 1538.03  181.45 
   1  -3   8 1352.16  145.82 
   1  -3  -8 1307.92  172.37 
  -1   3   8 1450.59  167.65 
   2   1  -8 1970.22  181.26 
  -3   2   8 1327.55  165.29 
  -1   3   8 1535.30  147.31 
  -3   2  -8 1676.12  200.31 
  -2  -1  -8 1756.69  178.93 
  -3   2  -8 1645.76  160.74 
  -3   2   8 1630.56  156.23 
   2   1   8 1336.33  159.22 
  -3   2   8 1578.80  191.14 
   3  -2  -8 1357.18  174.99 
  -1   3   8 1609.39  190.48 
  -2  -1  -8 1633.26  177.04 
  -2  -1  -8 1263.05  170.75 
  -1   3  -8 1203.58  133.11 
   3  -2  -8 1393.09  147.91 
  -1   3  -8 1746.19  198.29 
  -2  -1   8 1531.02  179.07 
  -3   2  -8 1295.69  161.34 
  -2  -1   8 1667.31  197.53 
   2   1   8 1463.56  152.07 
   3  -2   8 1488.35  169.75 
   1  -3   8 1684.52  202.50 
   3  -2   9  489.19  112.33 
  -2  -1   9  663.72  130.07 
   3  -2  -9  713.69  118.37 
  -2  -1  -9  604.28  117.66 
  -1   3  -9  620.73  124.29 
   2   1  -9  612.83  106.68 
   3  -2  -9  652.05  125.66 
   2   1  -9  644.67  131.21 
  -2  -1   9  527.34  120.97 
  -3   2   9  653.80  127.05 
   1  -3  -9  818.32  145.69 
   1  -3   9  631.04  128.96 
   2   1  -9  782.71  140.44 
   3  -2  -9  347.41  113.76 
  -1   3   9  852.41  136.74 
  -3   2   9  623.37  133.15 
  -1   3  -9  742.38  114.50 
  -1   3  -9  592.12  125.82 
   1  -3   9  642.22  102.12 
  -2  -1  -9  590.99  122.55 
   1  -3  -9  475.85   93.19 
   2   1   9  607.25  124.97 
  -3   2  -9  626.00  122.68 
   2   1   9  668.95  111.12 
  -1   3   9  820.49  144.08 
   1  -3  -9  558.36  114.27 
  -3   2  -9  442.68  103.90 
  -3   2  -9  801.73  143.36 
   2   1   9  585.48  115.18 
   1  -3  -9  648.27  120.44 
   1  -3   9  620.10  129.31 
  -2  -1  -9  513.44  114.19 
   3  -2   9  739.84  118.61 
  -2  -1  -9  782.42  136.68 
   3  -2  -9  638.02  123.06 
  -3   2  -9  581.90  101.60 
   3  -2   9  584.16  125.90 
   3  -2  10   12.83   38.06 
  -2  -1 -10   98.27   67.97 
   2   1 -10   92.89   32.30 
  -1   3 -10   47.81   45.51 
   1  -3 -10  -25.96   53.25 
   1  -3  10   23.85   56.29 
   1  -3  10   42.54   45.89 
   1  -3 -10   73.87   68.07 
  -3   2 -10   60.89   65.59 
  -3   2  10  -15.55   37.28 
  -3   2 -10   78.52   63.57 
   2   1 -10   48.06   50.07 
   3  -2  10  -22.50   61.13 
  -3   2  10   36.56   50.18 
   1  -3 -10   33.23   46.51 
   3  -2 -10   -4.98   27.46 
  -2  -1 -10   -6.23   36.77 
   2   1  10   60.33   42.99 
  -2  -1 -10  -29.05   55.31 
  -2  -1  10   47.59   56.60 
   3  -2 -10    8.98   33.81 
  -2  -1  10    4.88   60.89 
  -1   3 -10   14.29   60.75 
   3  -2 -10  -14.55   31.09 
   2   1 -10   77.46   60.55 
  -3   2 -10   21.47   42.88 
   2   1  10    4.22   47.84 
  -2  -1 -10  -18.29   46.41 
  -1   3  10   18.53   45.17 
  -1   3 -10   57.15   50.50 
  -1   3  10  -15.42   26.97 
   2   1 -11  417.28  118.40 
  -1   3 -11  211.60   71.51 
  -1   3 -11  391.73  117.44 
   3  -2 -11  375.41  118.16 
   1  -3  11  386.22  120.71 
   1  -3 -11  454.77  127.56 
   2   1  11  249.40   94.22 
  -3   2 -11  292.32   99.77 
   1  -3  11  303.04  114.41 
   1  -3 -11  447.10  122.07 
   3  -2 -11  305.36  110.79 
   3  -2  11  240.38   87.41 
   2   1 -11  297.94  112.56 
  -3   2 -11  394.60  116.52 
  -2  -1 -11  367.41  107.76 
  -3   2  11  478.46  128.30 
  -1   3  11  406.37  126.81 
  -3   2 -11  297.87  105.76 
  -2  -1 -11  415.66  121.93 
  -2  -1 -11  303.68  105.40 
  -1   3  11  376.13  122.84 
  -1   3 -11  289.46   89.59 
  -2  -1  11  183.00   99.37 
   3  -2 -11  403.54  107.33 
  -3   2  11  434.06  132.57 
   1  -3 -11  389.73  121.53 
   3  -2  11  294.52   97.69 
  -2  -1  11  271.61   90.15 
   3  -1  -1   26.13   11.15 
  -1  -2   1   20.10   14.42 
  -2   3   1   11.34   13.86 
   1   2   1   25.75   13.05 
  -1  -2  -1   25.13   14.69 
   1   2   1   17.45    6.96 
   2  -3   1   25.72   14.34 
   3  -1  -1   54.21   20.65 
   2  -3   1    8.13    9.22 
   3  -1  -1   57.25   20.28 
   1   2   1   31.27   10.83 
   1   2  -1   21.63   12.29 
   1   2   1   17.79   14.37 
  -2   3  -1   48.37   19.40 
   1   2  -1   -4.98    8.41 
   2  -3  -1   14.02    7.29 
  -1  -2   1   27.52    9.51 
  -2   3   1    4.26    9.32 
  -1  -2  -1    9.04    9.71 
   3  -1   1   39.35   21.23 
   3  -1   1    1.93    5.45 
  -1  -2  -1   15.04    9.37 
   2  -3   1    8.51   12.74 
  -1  -2   1   40.92   15.82 
   2  -3  -1    5.62   15.10 
  -3   1  -1    3.67   12.14 
  -1  -2   1    6.25    7.19 
  -2   3   1   20.98    9.71 
   1   2  -1   21.04   13.85 
   3  -1   1   28.52    9.02 
   2  -3  -1   41.13   15.94 
   3  -1   1   20.00   10.44 
   3  -1   1    5.75   11.36 
  -3   1  -1   19.36    9.53 
   2  -3  -2  482.59   49.25 
   3  -1   2  690.08   43.46 
   3  -1  -2  589.13   58.36 
   2  -3   2  560.09   57.20 
   2  -3  -2  503.75   38.39 
  -3   1  -2  499.27   37.27 
   1   2  -2  524.03   59.36 
  -3   1  -2  568.77   50.81 
   2  -3   2  591.61   59.07 
   2  -3   2  578.37   58.26 
  -2   3  -2  491.50   58.09 
   3  -1   2  630.61   65.74 
   1   2  -2  644.43   49.40 
  -1  -2   2  584.02   60.69 
   2  -3  -2  573.49   44.11 
   3  -1   2  513.90   53.23 
   1   2   2  630.02   54.18 
  -2   3   2  556.70   55.62 
  -1  -2  -2  507.57   53.01 
  -2   3  -2  586.37   35.84 
  -2   3   2  596.15   41.13 
   3  -1   2  588.54   48.67 
   2  -3  -2  623.71   61.24 
  -1  -2  -2  502.71   55.42 
   1   2   2  608.47   57.65 
   3  -1  -2  549.86   58.75 
  -2   3   2  492.00   50.04 
   3  -1  -2  464.96   54.71 
   1   2   2  619.04   54.37 
  -1  -2  -2  696.06   55.52 
   1   2  -2  523.11   57.24 
   2  -3   3   13.02   13.68 
   3  -1   3  -13.55   21.12 
  -1  -2  -3  -26.56   19.47 
   2  -3  -3   11.04   19.63 
   2  -3  -3   -0.95   15.46 
   3  -1  -3   19.81   10.14 
  -1  -2   3  -15.09   14.88 
   1   2   3    3.31   12.36 
   3  -1  -3   10.08   14.37 
  -2   3   3   20.80   14.12 
   1   2  -3   17.85   19.64 
  -2   3   3    1.67   13.70 
   2  -3  -3    7.53   13.79 
  -1  -2  -3   29.50   22.33 
   3  -1  -3   12.38   20.26 
   3  -1   3   20.72   14.36 
   1   2   3   47.89   25.54 
   3  -1   3    6.64    9.31 
  -2   3   3   46.43   17.28 
   1   2  -3   36.82   24.19 
   3  -1   3   22.44   17.38 
   3  -1  -3   32.06   27.87 
   2  -3   3   29.58   21.05 
   2  -3   3   19.06   16.97 
   1   2  -3    8.13   13.93 
  -2   3  -3   18.13   13.81 
  -1  -2   3   44.64   17.83 
   2  -3  -3    6.09   10.38 
  -3   1  -3   -9.56   18.86 
  -1  -2   3   41.97   21.76 
   1   2   3    4.57   15.47 
  -3   1   3   15.00    7.22 
  -3   1  -3  -27.92   26.83 
  -1  -2  -3   21.97   17.57 
  -2   3  -3  -11.94   19.32 
   2  -3  -4  308.46   58.06 
   2  -3   4  376.92   62.83 
   3  -1  -4  273.25   52.90 
   2  -3  -4  315.58   58.88 
  -3   1   4  264.59   52.75 
   2  -3  -4  293.90   45.37 
  -2   3   4  369.06   61.93 
   2  -3  -4  315.26   54.47 
   1   2   4  359.95   63.44 
  -1  -2  -4  323.76   56.64 
  -2   3   4  313.08   51.88 
  -3   1   4  289.20   35.95 
  -1  -2   4  248.11   40.41 
   2  -3   4  283.33   30.30 
  -1  -2   4  295.34   57.98 
   3  -1   4  274.83   47.07 
   3  -1   4  284.53   54.11 
  -1  -2   4  331.85   58.28 
  -3   1  -4  240.24   46.86 
   2  -3   4  341.48   65.30 
   3  -1   4  301.67   54.30 
   1   2  -4  341.51   61.60 
   3  -1  -4  358.82   57.04 
  -3   1  -4  388.47   61.35 
  -1  -2  -4  390.70   60.51 
  -2   3   4  296.63   38.71 
   1   2   4  234.24   42.77 
   1   2  -4  264.30   44.78 
  -2   3  -4  299.75   54.33 
  -1  -2  -4  407.46   68.95 
   1   2   4  302.00   49.49 
   2  -3   4  340.38   55.94 
  -2   3  -4  285.44   41.45 
   3  -1   4  250.24   38.25 
   3  -1  -4  312.21   61.84 
   1   2  -4  282.99   64.66 
   1   2   5  118.20   45.12 
   1   2  -5  168.66   54.09 
  -1  -2  -5  228.15   57.27 
   3  -1   5  148.37   33.66 
  -2   3  -5  143.79   51.54 
   3  -1  -5  246.87   58.67 
   2  -3   5   89.80   31.65 
  -2   3   5  124.13   44.61 
  -2   3  -5  153.09   53.35 
  -1  -2   5  122.89   40.47 
   2  -3   5  109.18   22.71 
   3  -1   5  145.25   42.54 
   1   2   5  110.01   39.62 
   2  -3   5  141.70   46.31 
   2  -3   5  172.17   54.80 
  -1  -2   5  161.07   53.77 
  -1  -2   5  123.50   31.83 
  -3   1   5  151.27   46.47 
   3  -1   5  183.86   47.15 
   3  -1  -5  118.93   42.64 
  -2   3  -5  128.04   34.18 
  -2   3   5   79.67   31.29 
   1   2   5   49.44   25.88 
  -3   1   5  163.74   31.07 
  -1  -2   5   74.70   21.10 
   2  -3  -5  175.12   43.02 
   3  -1  -5  147.76   47.59 
  -1  -2  -5  121.42   41.08 
   1   2   5  116.51   32.06 
  -3   1  -5  100.36   33.50 
  -1  -2  -5  177.58   48.26 
  -2   3   5  180.61   35.52 
   2  -3  -5   74.22   37.96 
   1   2  -5  127.51   48.04 
   3  -1   5  167.76   50.61 
  -3   1   5  111.46   33.80 
  -3   1  -5  187.05   48.26 
   2  -3  -5  127.75   42.99 
   1   2  -5  160.54   39.94 
   2  -3  -5   98.48   40.53 
  -3   1   5  192.77   52.40 
   3  -1  -6   80.74   36.57 
   3  -1   6   68.86   25.72 
   1   2  -6  101.45   38.35 
  -2   3  -6  123.65   36.85 
   1   2  -6  155.04   60.14 
  -2   3   6   74.96   41.85 
   1   2   6   95.29   31.76 
  -3   1   6   82.76   48.04 
   2  -3   6  152.05   46.11 
  -1  -2  -6   66.54   34.85 
   3  -1  -6   68.29   47.31 
  -2   3   6   69.60   34.43 
  -2   3  -6  129.23   51.55 
  -3   1   6  120.08   41.22 
   2  -3  -6   52.36   29.22 
  -3   1  -6  108.41   33.12 
  -3   1   6  110.77   32.57 
   2  -3   6   85.64   35.89 
  -1  -2   6   71.58   25.29 
   1   2  -6   21.78   24.87 
  -3   1   6   29.83   14.80 
   2  -3   6   80.96   43.63 
   1   2   6   98.00   40.98 
  -1  -2  -6   67.79   31.56 
  -1  -2   6  122.11   49.78 
   2  -3  -6   65.27   39.28 
  -3   1  -6   53.60   33.45 
   1   2   6  124.78   40.49 
   3  -1   6   56.93   34.60 
  -1  -2   6   84.88   32.69 
  -2   3  -6   53.99   32.30 
   3  -1  -6   75.43   35.53 
  -1  -2   6   93.17   49.18 
   3  -1   6  148.63   46.61 
   2  -3  -6   63.23   38.77 
  -2   3   6  106.82   29.31 
   2  -3   6   92.79   23.68 
   2  -3  -6  124.54   42.22 
  -3   1  -6  105.97   44.28 
  -1  -2  -6  105.04   44.35 
   1   2   6   97.16   36.62 
   3  -1   6   54.08   26.54 
   2  -3   7   54.71   38.08 
  -2   3   7   47.19   26.81 
   3  -1   7   -0.80   22.88 
  -3   1  -7  125.92   48.95 
  -1  -2  -7   40.59   41.46 
  -2   3  -7  120.43   55.61 
  -2   3  -7   52.35   34.20 
   1   2  -7   -2.28   41.55 
   2  -3  -7   13.24   23.48 
  -2   3  -7    5.72   39.42 
   1   2   7    7.20   25.63 
   2  -3   7   14.46   28.55 
   3  -1  -7   68.70   32.29 
  -3   1   7   82.18   33.12 
  -2   3   7   54.57   32.15 
   1   2   7   69.90   36.33 
   2  -3  -7   15.52   30.05 
  -3   1  -7   66.60   50.25 
   3  -1  -7   40.05   35.20 
   1   2  -7   68.41   41.46 
  -3   1   7  100.93   29.88 
  -3   1  -7   68.20   39.77 
  -1  -2   7   52.06   19.63 
  -2   3   7   94.11   32.76 
  -3   1   7   61.15   33.21 
  -1  -2  -7   47.79   39.69 
  -1  -2   7   87.15   48.36 
   3  -1   7   76.40   37.45 
   2  -3   7   89.13   47.55 
   2  -3  -7   45.84   25.47 
   3  -1   7   73.24   30.41 
   3  -1   7   61.87   24.36 
  -2   3   7    2.88   41.92 
   1   2  -7  109.76   37.06 
   1   2   7   71.27   34.51 
  -1  -2   7   31.92   40.65 
   2  -3  -7   52.88   42.67 
   1   2   7   76.99   38.06 
   3  -1  -7   11.41   34.83 
  -3   1   7   29.73   28.33 
  -1  -2  -7   20.67   28.90 
  -1  -2   7   48.08   21.80 
  -1  -2  -7  128.87   52.41 
   1   2   8  131.80   45.66 
  -1  -2  -8  141.05   52.53 
  -3   1  -8  167.89   55.57 
   2  -3   8  197.30   72.94 
  -2   3   8  198.45   72.98 
   2  -3  -8  226.76   73.76 
  -1  -2  -8  132.84   55.01 
   1   2  -8   38.80   49.74 
  -1  -2   8  128.67   38.24 
   3  -1   8  124.44   38.80 
   3  -1  -8   82.03   43.20 
   1   2   8  157.26   59.64 
   2  -3  -8   57.49   35.01 
   2  -3  -8  193.53   57.56 
  -2   3   8   81.49   37.56 
  -2   3  -8  146.88   44.77 
  -3   1   8   72.36   33.91 
   3  -1   8  140.32   56.66 
   3  -1  -8  202.14   62.50 
   3  -1  -8  191.13   64.01 
  -3   1  -8  238.89   74.21 
  -3   1   8  109.64   43.60 
   1   2  -8  116.93   38.64 
  -2   3  -8   84.72   32.11 
   3  -1   8  144.71   64.21 
  -3   1   8  155.41   65.50 
  -1  -2  -8  157.96   58.95 
  -1  -2  -8  179.79   56.87 
   2  -3   8  161.15   50.87 
   1   2   8  113.68   42.62 
   2  -3  -8  182.85   64.52 
   1   2  -8  172.19   73.56 
  -1  -2   8  203.12   78.17 
   1   2   8   67.69   34.21 
  -3   1  -8  147.21   54.57 
  -2   3   8  133.85   41.65 
   2  -3   8  157.90   56.27 
  -2   3   8   83.07   32.73 
   3  -1  -8  154.58   56.06 
  -3   1  -8   78.27   33.71 
  -1  -2   8   41.71   24.10 
  -2   3  -8  121.45   46.49 
  -1  -2   9   52.79   46.76 
   1   2   9  -80.28   54.34 
   2  -3   9   15.81   45.92 
  -3   1   9   29.13   47.86 
   1   2  -9   15.06   35.17 
  -1  -2  -9  -47.57   28.28 
  -3   1  -9   28.05   44.53 
  -3   1  -9  -64.83   54.33 
   3  -1  -9   84.90   49.19 
   2  -3  -9  -33.12   38.24 
   1   2   9   29.70   62.94 
   2  -3   9  110.07   73.68 
  -3   1  -9   76.19   49.85 
   2  -3  -9  -32.13   52.10 
   1   2  -9    8.44   50.41 
  -3   1  -9   57.55   44.27 
  -2   3  -9  -16.46   45.37 
  -1  -2   9   14.86   29.68 
  -1  -2  -9  -25.87   46.56 
   3  -1   9   33.81   29.68 
   3  -1   9  -27.19   34.00 
   1   2   9   19.84   37.03 
  -3   1   9   17.06   37.83 
  -2   3  -9   -8.33   41.12 
  -1  -2  -9   11.47   32.55 
   2  -3  -9    4.62   37.68 
  -2   3  -9  -12.44   23.17 
   3  -1  -9   25.56   36.13 
  -2   3   9  -21.50   48.31 
   3  -1  -9  -75.00   47.77 
   2  -3   9   15.00   23.38 
  -2   3   9  106.17   71.01 
   3  -1  -9    5.24   30.61 
   1   2  -9   29.93   32.15 
  -1  -2  -9  -47.70   43.90 
   3  -1   9   27.78   38.47 
   2  -3  -9  -22.91   35.31 
   2  -3 -10  193.97   78.92 
  -1  -2 -10  151.35   72.78 
  -2   3 -10   61.75   49.57 
   2  -3 -10  114.28   76.53 
  -3   1 -10  101.81   63.63 
   3  -1  10  116.54   59.93 
  -3   1 -10  164.36   74.97 
   3  -1 -10   20.20   47.48 
  -3   1 -10  151.19   72.42 
   3  -1 -10  155.15   69.23 
   3  -1  10   36.63   47.53 
   3  -1 -10  118.53   69.84 
   2  -3  10   79.73   53.28 
   1   2  10   94.66   56.52 
   2  -3  10  218.74   85.12 
  -1  -2 -10   66.52   49.80 
   1   2 -10   70.32   40.32 
  -2   3  10  143.81   77.37 
  -1  -2 -10  248.08   88.69 
  -1  -2  10  123.66   73.81 
   1   2  10  210.96   93.43 
  -2   3 -10  131.72   61.51 
   1   2 -10  149.90   73.74 
  -3   1 -10  157.64   65.22 
  -2   3  10  149.32   45.36 
  -1  -2 -10  185.15   78.56 
  -3   1  10  142.49   90.93 
  -1  -2  10  212.32   87.50 
  -3   1  10   88.27   49.91 
   2  -3 -10  127.36   55.90 
  -2   3 -10  179.48   78.76 
   1   2 -10   72.17   51.35 
   2  -3 -11  -30.49   48.80 
  -1  -2 -11   51.37   56.45 
  -3   1 -11   16.60   39.91 
  -3   1 -11  -16.77   47.75 
   1   2 -11   50.33   56.72 
   2  -3  11   22.01   72.31 
  -3   1 -11  -70.72   58.30 
  -2   3  11  -21.80   33.74 
  -2   3  11  -45.11   70.63 
  -1  -2 -11  -35.26   56.46 
  -3   1  11  -51.29   73.32 
  -3   1  11   -8.22   62.57 
  -1  -2  11    1.21   53.31 
   1   2 -11   -1.19   49.66 
   2  -3  11   19.17   58.03 
   3  -1 -11  -41.89   52.05 
   2  -3 -11  -57.13   61.73 
  -2   3 -11  -69.58   69.26 
   3  -1 -11  -85.71   65.73 
   3  -1  11  -16.57   55.77 
  -1  -2  11   50.71   64.81 
   1   2  11  -23.45   53.74 
  -1  -2 -11  -36.56   70.47 
  -2   3 -11   39.60   55.12 
  -2   3 -11  -45.72   72.09 
   2  -3 -11   91.37   72.47 
   0  -3   0 2089.20   93.65 
   0  -3   0 2145.71   68.42 
   0   3   0 2282.42   78.40 
  -3   3   1  164.81   21.74 
   0  -3  -1  195.84   30.65 
   3   0  -1  236.44   30.72 
   3  -3   1  218.34   34.39 
  -3   0   1  215.68   23.84 
   3   0  -1  140.01   20.03 
   3  -3  -1  204.60   32.02 
   0   3  -1  219.21   32.60 
   0  -3  -1  257.91   26.87 
   3   0   1  265.68   23.17 
   0   3  -1  176.73   24.20 
   0  -3  -1  201.85   29.24 
   0  -3   1  125.96   20.11 
  -3   0   1  225.62   25.65 
   3   0  -1  217.42   23.61 
   3  -3   1  180.87   30.51 
   0   3   1  198.40   26.91 
   3   0   1  178.26   28.67 
   0   3   1  249.64   33.64 
   3  -3   1  265.33   34.09 
   3   0  -1  222.24   31.19 
   0   3  -1  216.65   31.45 
   0   3   1  261.62   33.16 
   3  -3  -1  172.98   31.84 
  -3   3  -1  232.24   36.85 
   3   0   1  259.48   31.19 
   0  -3   1  211.35   34.35 
   0   3   1  226.68   24.37 
  -3   0  -1  169.86   18.54 
   3  -3  -1  213.84   27.08 
   3   0  -1  265.35   41.36 
   0  -3  -1  239.28   32.37 
   3   0   1  246.72   39.44 
  -3   0  -1  242.50   34.51 
   0   3   1  179.89   23.61 
   0  -3   1  227.06   33.52 
   0  -3  -1  142.93   19.56 
  -3   3   1  235.05   32.98 
   3   0   2  758.66   72.46 
   3  -3  -2  720.43   59.94 
  -3   3  -2  756.78   70.12 
   3   0   2  741.24   46.86 
   3   0   2  751.02   64.69 
  -3   3   2  675.02   41.42 
   0   3   2  754.82   60.53 
   3   0  -2  711.22   64.30 
   0   3  -2  765.32   71.31 
   3  -3  -2  699.41   68.01 
   3   0   2  659.43   67.60 
  -3   3   2  701.72   65.19 
   0  -3   2  738.15   66.27 
   3  -3   2  641.00   64.19 
   0  -3  -2  854.81   74.06 
   0   3  -2  717.39   46.67 
   3  -3   2  659.30   63.90 
   0  -3   2  645.54   65.92 
   0   3   2  703.58   61.74 
   0   3   2  849.72   62.76 
   3  -3   2  658.78   63.75 
   3   0   2  689.21   52.23 
  -3   0  -2  657.98   62.39 
  -3   0  -2  726.30   54.71 
   0   3  -2  711.60   67.39 
   0  -3  -2  660.41   59.03 
   3  -3  -2  751.18   43.44 
   3   0  -2  630.08   59.82 
   3   0  -2  692.66   70.50 
   0  -3   2  701.04   45.10 
   0   3  -3 1171.86  103.33 
   3  -3   3 1198.99   98.97 
  -3   0  -3 1213.21   94.05 
   3  -3  -3 1224.01   94.24 
   3   0   3 1210.02   80.14 
  -3   3   3 1172.93   90.77 
  -3   3   3 1324.46  102.18 
   3  -3  -3 1145.81  101.28 
   0  -3   3 1242.99  103.34 
   0  -3   3 1226.07   91.29 
  -3   3  -3 1242.66   74.85 
   0  -3  -3 1201.56  101.53 
   3  -3   3 1185.32   97.14 
   3   0  -3 1209.36  105.16 
   0   3  -3 1235.94   75.59 
   3  -3  -3 1326.24  107.46 
   3   0   3 1243.81  104.86 
   3  -3  -3 1029.07   69.86 
   0  -3  -3 1216.25   92.12 
  -3   0  -3 1098.31   94.37 
   3   0   3 1171.78   92.57 
   3  -3   3 1216.84   94.29 
   3  -3  -3 1190.81   58.95 
   0   3   3 1283.66   87.04 
   0  -3  -3 1182.65   91.31 
   0   3   3 1139.11   87.24 
   0   3   3 1222.40   95.76 
  -3   0  -3 1320.50   93.05 
   3   0   3 1221.80   78.96 
   0  -3   3 1125.54   98.21 
  -3   3  -3 1131.29   98.09 
   0   3  -3 1413.78  111.35 
   3   0  -3 1195.03  100.32 
  -3   3   3 1240.86   58.85 
   3   0  -3 1211.93   96.19 
   3   0  -4 1626.21  124.71 
   0   3   4 1398.85  103.03 
   0  -3   4 1726.94  139.82 
   3   0   4 1865.47  147.15 
   0  -3  -4 1614.87  121.04 
   3  -3   4 1905.41   77.46 
   3  -3  -4 1624.10  130.97 
  -3   0  -4 1972.57  134.54 
   0   3   4 1919.05  126.34 
   0  -3  -4 1886.05  140.89 
   3   0  -4 1899.84  147.07 
   3  -3  -4 1930.82  112.98 
   3  -3  -4 1985.38  144.94 
   3   0   4 1941.44  132.27 
   3   0  -4 1857.63  141.57 
  -3   0   4 2124.60  153.46 
   0  -3   4 2028.99  146.97 
   0   3   4 1888.91  139.49 
   0   3  -4 1456.32   99.88 
   3  -3   4 2010.83  139.68 
   3   0   4 1106.64   96.87 
  -3   0  -4 1777.25  134.39 
  -3   3   4 1891.31   90.71 
   3  -3   4 1889.37  146.97 
   3  -3   4 1839.97  129.29 
   0   3  -4 1338.48  123.88 
  -3   0   4 1679.10   95.15 
  -3   3   4 1981.63  145.02 
  -3   3  -4 1582.90  101.82 
  -3   3  -4 1284.97  121.17 
   0   3  -4 1995.01  148.84 
   3   0   4 1765.29  106.96 
   3  -3  -4 2027.10  147.90 
   0  -3  -4 1930.84  138.96 
  -3   3   4 1862.26  128.45 
  -3   0  -4 1814.92  132.25 
   0  -3   4 1546.11  114.58 
   0  -3   5 1008.04  117.77 
   0   3   5 1390.46  132.10 
   3   0  -5 1138.70  121.97 
   0   3   5 1129.92  103.99 
   0   3  -5 1127.99   97.20 
   3   0   5 1143.02  109.79 
   3  -3   5 1260.01  132.82 
   3   0   5 1056.45  121.74 
   0   3   5  907.68   89.31 
   0  -3  -5 1171.40  112.24 
   3   0   5 1119.88   89.54 
   3  -3  -5 1129.91  121.53 
   3  -3   5 1162.89  112.85 
  -3   0  -5 1303.76  123.20 
   3  -3   5 1254.52  121.46 
   0  -3   5 1063.19  118.90 
   0  -3  -5 1246.16  124.50 
  -3   3  -5 1011.79   93.14 
   0   3  -5 1112.75  125.56 
   0  -3   5 1227.89   85.57 
   3  -3   5 1156.92   72.14 
   3   0  -5 1060.47  109.34 
   3  -3  -5 1156.19  121.49 
  -3   0   5 1079.65  118.08 
  -3   0  -5 1298.19  123.90 
   3   0  -5  915.24  113.22 
  -3   0   5 1231.64  128.30 
   0   3  -5 1195.61  127.89 
   0  -3  -5 1220.89  123.26 
  -3   3   5 1080.71   76.99 
  -3   3   5 1052.94  103.94 
   3  -3  -5 1221.64  125.78 
   3   0   5 1078.95  102.36 
   0  -3   5  875.44   91.20 
   3  -3  -5 1085.26   97.72 
  -3   3   5 1240.70  128.60 
  -3   0   5 1028.03   83.17 
  -3   3  -5 1102.08  118.32 
  -3   0  -5 1109.31  109.74 
   0  -3  -6 1004.71  123.83 
   0   3   6 1143.68  123.04 
   3  -3   6 1045.52  121.64 
  -3   0   6 1054.08  128.65 
   3  -3  -6 1178.43  142.15 
   0  -3  -6  886.85  107.43 
  -3   0   6 1195.45  144.74 
   3   0   6 1233.21  123.96 
  -3   3   6 1031.82  112.29 
   3  -3   6 1161.00  138.97 
  -3   0  -6 1118.62  126.16 
   0   3   6  885.80  101.45 
   3  -3  -6 1104.09  108.06 
   0   3   6 1021.34  125.96 
  -3   3   6 1093.39  133.95 
   3  -3   6 1080.68  116.62 
   0   3   6 1100.86  107.99 
   3   0  -6 1235.29  139.36 
   3  -3  -6  988.99  127.96 
  -3   3  -6 1152.35  133.97 
   3   0  -6  962.37  124.98 
   0  -3  -6 1164.78  131.76 
   3   0   6 1024.73  113.49 
  -3   0  -6 1087.15  118.68 
  -3   0   6 1159.42   96.84 
   3   0   6  996.37   93.63 
   0   3  -6 1086.09  134.74 
  -3   0   6 1011.47  103.29 
   0  -3   6 1053.22  129.56 
  -3   3  -6 1039.64  104.04 
   0  -3   6 1273.29  118.74 
   3   0   6 1121.42  140.53 
   0   3  -6 1202.69  142.94 
   0  -3  -6 1189.33  133.58 
   0   3  -6 1137.10  109.40 
   3  -3   6 1131.65   81.66 
  -3   3   6 1124.40   88.42 
  -3   0  -6 1113.74  127.88 
   3   0  -6  960.22  114.08 
   3  -3  -6 1153.26  128.91 
   0  -3   6 1010.08   85.69 
   0  -3   6 1106.80  135.71 
   0  -3  -7   56.98   30.89 
  -3   0  -7   80.70   47.40 
  -3   0  -7  119.03   52.71 
   3  -3  -7   61.98   44.74 
   0   3   7   92.65   45.74 
   3   0  -7  124.01   49.73 
   0  -3   7   69.16   32.83 
  -3   3   7   37.42   29.23 
   3   0   7   55.12   26.37 
  -3   3  -7  209.43   81.06 
  -3   0   7   68.58   34.65 
   0  -3   7  116.15   38.66 
   0  -3  -7   62.81   40.21 
   3  -3   7   79.48   37.96 
  -3   0  -7  131.28   49.69 
  -3   3   7   96.64   44.57 
   0   3   7  118.81   43.95 
   0  -3   7   75.66   44.49 
   0   3   7   50.92   32.79 
  -3   3   7   90.69   25.57 
  -3   0   7   86.78   35.95 
   3   0  -7   74.91   40.45 
  -3   3   7   35.04   27.32 
   3  -3   7   66.58   37.23 
   3  -3  -7  106.16   40.43 
   0  -3  -7  105.51   47.00 
   0   3  -7   72.13   34.79 
   3  -3  -7   17.42   37.74 
  -3   0   7  125.54   33.94 
   0   3  -7   52.63   29.61 
  -3   0   7  108.65   52.29 
   3   0   7   37.95   20.29 
   3  -3   7  154.39   58.41 
  -3   3  -7   51.52   42.49 
   3   0   7   94.02   50.46 
   0   3  -7   84.21   27.98 
  -3   3  -7   72.96   34.14 
   3  -3  -7  102.94   55.74 
   3   0   7   75.63   36.35 
   3   0  -7  176.86   58.10 
   0   3   7   87.02   35.79 
   0  -3  -7   85.25   42.91 
   0  -3   7   79.27   32.76 
  -3   3   8  804.35  133.76 
  -3   0  -8  796.93  121.04 
   0  -3   8  687.94  126.11 
   3  -3   8  695.48  129.04 
   0   3   8  775.32  133.85 
  -3   0   8  702.58   99.45 
   3   0   8  749.83  110.94 
   0   3   8  432.36   91.32 
   0   3  -8  622.65  130.48 
   0  -3  -8  783.61  126.61 
   3  -3   8  399.65   95.42 
   3   0  -8  626.14  119.04 
  -3   0  -8  349.55  116.01 
   3  -3  -8  612.50   99.24 
  -3   0  -8  537.72  109.04 
  -3   3  -8  587.11   87.58 
   3  -3  -8  881.42  140.15 
  -3   3   8  730.57  122.48 
   0   3   8  734.16   98.01 
   3  -3   8  860.95  122.31 
   0  -3  -8  871.72  127.65 
   0   3   8  586.70   93.54 
  -3   3  -8  597.29  120.93 
   0  -3  -8  629.14  106.11 
   3   0  -8  630.14  118.94 
   3  -3  -8  902.70  138.24 
   0   3  -8  768.09  133.84 
   0  -3   8  596.93  113.28 
   3   0  -8  707.42  111.36 
  -3   0  -8  583.62  111.79 
   0  -3   8  570.05   89.32 
  -3   0   8  448.04  102.21 
   3  -3  -8  837.29  133.13 
   0  -3  -8  678.29  124.09 
  -3   3  -8  810.13  133.77 
   3   0   8  716.68  128.05 
  -3   3   8  583.20   97.90 
   3   0   8  544.65  100.70 
  -3   0   8  642.29  116.66 
   0   3  -8  494.72   84.13 
  -3   3  -9  126.87   64.75 
  -3   3   9   57.92   62.58 
  -3   0   9  136.34   75.44 
   3  -3   9  177.67   60.31 
   0   3   9  221.27   81.87 
   0  -3  -9  104.78   55.90 
   0   3  -9  203.63   60.73 
   0  -3   9  216.74   83.59 
   3   0  -9  175.64   75.29 
   0  -3  -9  282.33   84.80 
   0   3  -9  181.26   83.88 
   3   0   9  217.86   78.32 
   3  -3  -9  261.84   88.23 
   0   3   9   93.98   48.90 
  -3   0  -9  190.71   60.81 
  -3   0  -9  215.48   75.45 
   3   0  -9  155.59   58.36 
  -3   0  -9  254.73   86.20 
   3  -3   9  145.10   82.67 
   0  -3   9  160.34   75.43 
   3  -3  -9  240.56   79.07 
   3   0   9  179.06   66.02 
  -3   0  -9  110.58   43.94 
   3   0   9  177.77   59.96 
   0  -3  -9  173.67   67.96 
  -3   3  -9  216.44   78.18 
   3   0  -9  154.09   64.12 
   3  -3   9  155.27   62.83 
  -3   3  -9  215.59   75.55 
  -3   0   9  138.20   51.78 
  -3   3  -9  177.70   61.63 
   3   0  -9  174.94   59.44 
   0   3  -9  125.34   65.60 
  -3   3   9  200.03   71.04 
   3  -3  -9  203.62   61.18 
   0  -3  -9  205.88   71.71 
   3  -3  -9  266.86   83.30 
   0   3  10 1119.77  185.22 
  -3   0  10 1148.77  180.40 
  -3   0 -10 1274.96  176.44 
   3   0  10 1149.19  193.72 
   0   3 -10 1033.36  175.83 
   0  -3  10 1117.55  182.25 
   3   0 -10 1168.05  161.42 
   3   0 -10 1065.20  178.78 
  -3   3  10 1260.58  195.59 
   0  -3  10  972.32  172.63 
  -3   0 -10 1253.08  192.54 
  -3   0  10 1024.36  187.35 
   3  -3  10 1263.81  203.03 
   0  -3 -10  767.81  139.50 
   0   3  10  993.63  155.76 
   3  -3 -10 1147.77  183.74 
   3   0 -10  861.77  189.32 
   0  -3 -10 1023.89  165.42 
   0  -3 -10 1000.53  167.27 
   0   3 -10 1128.57  189.41 
   3   0  10 1200.02  173.37 
   3  -3  10  948.37  160.14 
  -3   3 -10 1314.95  202.65 
  -3   3 -10 1467.81  214.13 
  -3   0 -10 1710.04  216.96 
  -3   3  10 1077.84  168.45 
   3  -3 -10 1211.71  180.87 
   0  -3 -10  991.42  173.37 
  -3   0 -10 1043.20  168.27 
   3  -3 -10 1052.47  163.71 
  -3   3 -10 1239.74  185.58 
   0  -3  11  257.88  112.95 
  -3   3 -11   51.47   47.62 
   3  -3 -11  139.08   57.74 
   0   3 -11  209.43   95.50 
  -3   0 -11  185.38   84.71 
   0   3  11   78.23   61.52 
  -3   0 -11  184.25   87.54 
   0  -3 -11  194.67   78.61 
   0  -3 -11  117.56   70.03 
   3   0  11  192.32   94.71 
   3   0 -11  100.87   56.27 
   3  -3  11  141.03   73.68 
  -3   3 -11  195.35   84.27 
   0  -3  11  168.92   83.41 
   3  -3 -11   65.45   72.97 
  -3   0  11   66.43   72.28 
   3  -3 -11   46.85   61.75 
   0  -3 -11   53.96   57.44 
   3   0 -11   65.93   54.71 
  -3   3 -11  133.57   84.60 
   3  -3  11   66.04   40.79 
  -3   3  11  194.04   90.20 
   0   3 -11  171.11   86.76 
  -3   0  11  188.38  100.18 
  -3   0 -11   11.40   42.68 
  -3   3  11   27.41   52.89 
   1  -4   0  529.70   58.13 
   4  -3   0  354.15   39.86 
  -3  -1   0  376.16   40.72 
   4  -3   0  427.92   46.26 
   1  -4   0  396.23   46.31 
   3   1   0  439.40   45.46 
   3   1   0  446.96   62.55 
   4  -3   0  419.21   36.28 
  -1   4   0  341.81   37.46 
   4  -3   0  397.05   48.19 
  -3  -1   0  466.10   30.54 
   1  -4   0  450.59   36.10 
   3   1   0  487.73   44.59 
   1  -4  -1 5151.78  174.23 
   3   1   1 4970.07  196.41 
   1  -4  -1 5359.89  191.29 
   1  -4  -1 4432.96  124.07 
   3   1   1 5437.40  178.13 
  -1   4   1 5311.51  177.55 
   1  -4  -1 4658.76  167.92 
   4  -3  -1 4976.51  177.81 
   3   1  -1 5088.21  151.59 
   4  -3   1 5224.03  184.60 
   4  -3  -1 4843.56  178.09 
   4  -3   1 5007.77  178.02 
   3   1  -1 5070.79  178.65 
  -3  -1  -1 5106.09  176.09 
  -1   4   1 4103.13  122.96 
   3   1   1 5353.70  173.59 
   4  -3  -1 5057.71  177.87 
  -1   4  -1 5456.17  165.45 
   1  -4   1 5455.33  151.58 
  -1   4  -1 5221.83  189.70 
  -3  -1   1 4017.22  154.75 
  -3  -1   1 5015.73  164.18 
  -1   4  -1 3827.29  133.83 
  -4   3  -1 5002.81  193.35 
   4  -3   1 4501.42  167.18 
  -1   4   1 5142.37  169.86 
   3   1  -1 5403.58  201.19 
   3   1  -1 4907.01  152.01 
   1  -4   1 5173.26  187.69 
  -3  -1  -2  785.54   70.98 
  -1   4   2  694.36   58.18 
   3   1   2  816.50   65.96 
  -3  -1   2  687.95   67.32 
   4  -3  -2  691.17   71.45 
  -1   4   2  769.54   63.00 
   1  -4   2  760.98   75.82 
   4  -3  -2  601.01   62.91 
  -3  -1  -2  371.79   41.95 
   1  -4  -2  657.92   69.43 
   3   1   2  575.52   71.37 
   4  -3   2  615.95   63.51 
   1  -4   2  724.96   65.02 
   3   1   2  743.11   41.09 
  -1   4  -2  780.93   72.97 
  -1   4   2  596.84   61.72 
   1  -4  -2  648.12   60.67 
   3   1  -2  517.27   68.61 
   4  -3   2  664.75   68.53 
   4  -3   2  744.87   64.20 
   1  -4   2  428.60   36.06 
  -4   3  -2  697.91   66.29 
   3   1   2  608.75   61.67 
  -1   4  -2  706.66   69.49 
   3   1  -2  686.23   64.25 
   3   1  -2  632.59   60.98 
   1  -4  -2  675.19   62.78 
  -3  -1  -3  760.93   82.13 
   1  -4  -3  774.97   72.05 
  -3  -1  -3  783.90   80.89 
   1  -4  -3  743.29   78.66 
   4  -3   3  726.91   73.56 
   4  -3  -3  997.62   94.09 
   1  -4   3  719.53   76.80 
   3   1   3  743.53   60.99 
   3   1  -3  736.17   85.41 
   4  -3  -3  610.81   73.59 
  -3  -1   3  771.45   83.16 
   4  -3   3  721.75   80.94 
   3   1   3  922.98   92.14 
  -3  -1  -3  758.97   69.74 
  -1   4   3  751.08   74.02 
   3   1   3  939.64   75.25 
   4  -3   3  721.49   76.32 
   3   1  -3  728.28   77.76 
  -4   3  -3  776.42   64.66 
  -1   4   3  652.16   70.25 
   1  -4   3  731.12   81.47 
  -1   4  -3  747.75   81.86 
  -4   3  -3  735.62   77.04 
   1  -4   3  906.51   82.86 
   4  -3  -3  809.20   53.27 
  -4   3   3  699.59   74.36 
  -1   4  -3  844.21   54.81 
  -1   4  -3  787.75   84.72 
  -1   4   3  843.07   67.01 
   3   1   3  755.16   75.44 
   3   1  -3  897.90   78.23 
   4  -3  -3  824.08   87.33 
   4  -3   4 1347.44  125.45 
  -3  -1  -4 1437.55  120.47 
  -1   4   4 1380.82  112.73 
  -4   3   4 1411.18   67.61 
   1  -4  -4 1267.95  103.16 
   4  -3   4 1437.64  116.03 
   4  -3  -4 1472.83   92.54 
  -3  -1  -4 1596.03  119.91 
   3   1   4 1262.61  120.86 
  -1   4   4 1037.67   85.85 
  -1   4  -4 1344.91  130.72 
  -4   3  -4 1101.31   88.57 
  -4   3   4 1389.68  123.60 
  -4   3  -4 1403.01  121.47 
   1  -4   4 1367.51  122.51 
   1  -4   4 1453.97  116.52 
  -3  -1   4 1394.61  125.54 
   3   1   4 1306.02   97.01 
   1  -4   4 1334.63  121.74 
   3   1  -4 1444.94  128.00 
  -4   3   4 1415.19  114.02 
   3   1   4 1410.65  114.44 
   3   1  -4 1062.32   99.08 
   4  -3   4 1323.11   65.44 
   1  -4  -4 1591.96  130.86 
   3   1   4 1048.67   87.83 
   4  -3  -4 1625.11  134.10 
   4  -3   4 1258.65  115.30 
  -1   4  -4 1470.86   92.09 
   4  -3  -4 1339.98  119.19 
   3   1  -4 1477.36  132.01 
  -1   4  -4 1504.68  131.58 
   4  -3  -4 1558.22  128.67 
  -3  -1  -4 1409.18  121.15 
  -1   4   4 1389.66  116.98 
   1  -4  -4 1503.32  126.59 
   1  -4  -5  431.67   80.15 
  -3  -1   5  638.47   92.40 
  -3  -1  -5  623.36   87.26 
   4  -3  -5  595.71   87.85 
  -3  -1  -5  692.33   90.27 
  -4   3   5  623.19   91.30 
   3   1   5  541.95   69.74 
  -1   4   5  490.13   63.01 
  -1   4  -5  558.05   85.80 
   4  -3  -5  490.19   82.93 
   3   1  -5  606.01   90.01 
  -4   3  -5  484.11   65.68 
  -1   4   5  503.54   73.55 
   1  -4  -5  504.58   84.35 
   1  -4   5  556.64   54.11 
  -1   4  -5  538.12   61.64 
   1  -4  -5  524.36   72.34 
  -3  -1  -5  519.42   80.06 
   4  -3   5  582.47   90.81 
   3   1   5  578.02   77.43 
   4  -3  -5  560.20   64.74 
   4  -3  -5  557.59   92.12 
   1  -4   5  539.48   76.91 
  -1   4   5  677.34   94.32 
  -4   3  -5  599.10   86.71 
   4  -3   5  570.35   82.60 
   3   1  -5  519.52   75.53 
   4  -3   5  695.61   53.96 
  -1   4  -5  396.59   77.73 
   1  -4   5  668.81   90.06 
  -4   3   5  511.52   73.72 
  -3  -1   5  645.24   96.69 
  -4   3   5  492.73   48.55 
   1  -4  -5  646.47   93.30 
   3   1   5  599.60   91.92 
   3   1   5  609.05   70.00 
   4  -3   5  617.00   82.88 
   1  -4   5  677.55   97.90 
   3   1  -5  645.78   96.43 
   4  -3  -6  396.05   81.29 
   1  -4  -6  417.15   79.15 
  -1   4   6  457.02   84.64 
  -3  -1   6  400.15   66.17 
  -3  -1   6  527.98   92.46 
   1  -4   6  403.48   87.06 
  -3  -1  -6  471.31   81.03 
   1  -4  -6  471.89   84.21 
  -4   3   6  564.35   99.97 
  -4   3  -6  555.99   89.48 
  -4   3  -6  477.37   71.16 
   4  -3   6  344.46   71.08 
  -1   4   6  377.24   68.82 
   1  -4  -6  330.94   61.63 
   3   1   6  539.68   95.75 
  -1   4  -6  535.65   70.28 
   1  -4   6  429.93   74.78 
   4  -3  -6  399.54   62.25 
  -1   4  -6  475.14   93.49 
   3   1   6  402.68   60.65 
  -3  -1  -6  227.70   65.31 
   3   1  -6  623.17   89.65 
  -4   3   6  391.07   71.58 
  -1   4  -6  476.35   90.43 
   4  -3  -6  526.38   87.86 
   3   1   6  402.57   69.26 
   1  -4  -6  392.85   81.89 
   4  -3   6  503.14   81.30 
   3   1  -6  639.69   99.92 
  -3  -1   6  574.91  105.90 
   1  -4   6  572.41   96.85 
   4  -3   6  472.55   89.29 
  -1   4   6  460.99   69.24 
   3   1  -6  480.62   86.98 
   4  -3  -6  244.19   82.22 
   3   1   6  419.23   73.19 
  -4   3   6  508.60   55.78 
   1  -4   6  332.66   45.91 
   4  -3   6  408.39   48.48 
  -3  -1  -6  560.87   89.22 
   3   1   7   69.51   29.13 
  -3  -1  -7   59.38   44.71 
   1  -4   7   78.87   40.72 
  -4   3   7   88.25   49.88 
   4  -3   7   58.82   25.50 
  -1   4   7   78.01   43.52 
  -4   3   7  166.30   37.62 
  -1   4   7   67.08   26.23 
  -3  -1   7   79.26   28.85 
   4  -3  -7  207.25   72.68 
   1  -4   7  129.17   46.11 
   1  -4   7   95.86   38.83 
   3   1  -7   99.58   40.20 
  -4   3  -7   42.63   34.30 
   3   1   7   56.71   21.13 
   4  -3  -7   73.72   45.72 
  -4   3   7   55.76   31.06 
   4  -3   7   90.80   47.09 
   3   1  -7   39.77   26.81 
   3   1   7  121.30   52.75 
   3   1   7   38.96   23.33 
  -1   4  -7   47.57   27.82 
   3   1  -7  122.48   61.50 
   4  -3  -7   68.87   30.33 
  -3  -1  -7  114.95   47.65 
  -1   4   7   82.00   30.39 
  -4   3  -7  160.27   53.08 
  -1   4  -7   83.69   49.32 
  -1   4   7   92.72   42.63 
   1  -4  -7   69.73   39.97 
   4  -3   7   76.73   38.26 
   1  -4  -7   69.56   33.29 
  -3  -1   7   39.52   26.00 
  -3  -1  -7   64.06   44.10 
   1  -4  -7   89.40   44.17 
  -3  -1   7   95.40   50.35 
  -4   3   7  104.29   37.68 
  -1   4  -7  194.92   61.09 
   4  -3  -7   99.97   60.27 
   1  -4  -7    1.21   39.22 
  -3  -1  -8  655.62  113.31 
  -3  -1  -8  627.08  109.69 
   3   1   8  506.29  114.65 
  -3  -1   8  710.93  134.95 
  -1   4  -8  731.86  131.73 
  -1   4   8  642.98  122.05 
   1  -4  -8  862.27  131.99 
   4  -3   8  668.95  117.60 
  -3  -1   8  494.52   81.57 
  -4   3  -8  540.41   89.39 
  -4   3   8  687.93  105.84 
  -4   3  -8  753.76  128.89 
  -1   4   8  656.78  101.61 
   1  -4  -8  623.89  110.76 
   4  -3   8  933.11  125.84 
  -1   4   8  525.69  100.43 
  -1   4  -8  613.01  124.25 
   4  -3   8  721.28  138.63 
   1  -4  -8  611.70  117.71 
   3   1  -8  542.48   90.23 
  -4   3  -8  495.16  123.93 
   4  -3  -8  464.94   84.38 
   3   1   8  524.17   98.83 
   3   1  -8  687.70  131.70 
  -1   4  -8  559.71   86.87 
  -4   3   8  781.03  134.16 
   1  -4   8  608.96  114.97 
  -3  -1   8  569.31  121.52 
  -1   4   8  685.91   94.27 
  -4   3   8  608.46  111.24 
   4  -3  -8  404.27  116.25 
  -3  -1  -8  610.42  110.63 
   1  -4   8  616.54  120.73 
   1  -4  -8  634.22  109.66 
   3   1  -8  619.25  122.04 
   3   1   8  641.73  102.67 
  -3  -1  -8  551.37  116.83 
   1  -4   8  610.85  100.85 
   4  -3  -8  720.20  122.74 
   4  -3  -8  746.77  131.30 
   1  -4  -9  368.16   89.49 
  -4   3  -9  376.98   96.00 
   3   1   9  522.72  101.48 
   1  -4  -9  515.61  114.32 
  -3  -1  -9  418.72   91.93 
   3   1  -9  362.54   87.70 
  -3  -1  -9  408.62  103.19 
  -1   4   9  279.71   81.31 
   4  -3  -9  219.38   76.37 
  -4   3   9  492.88   94.72 
   4  -3   9  434.28  107.60 
   4  -3   9  389.68   89.40 
   3   1  -9  393.71  110.64 
   1  -4   9  426.89  102.74 
   4  -3  -9  358.62   94.96 
   3   1   9  427.33   94.04 
   1  -4   9  348.98   98.97 
  -4   3   9  383.45   92.63 
  -1   4  -9  284.77  103.93 
  -3  -1  -9  372.83   96.89 
   3   1   9  522.67  118.52 
   4  -3  -9  299.65   92.41 
  -1   4  -9  389.32  107.60 
   1  -4   9  420.57   87.13 
  -1   4   9  436.93  109.12 
  -4   3  -9  385.29   81.69 
  -3  -1  -9  378.71   96.52 
  -4   3   9  598.10  127.55 
  -3  -1   9  584.11  125.80 
  -4   3  -9  366.87   88.03 
   3   1  -9  374.83  101.49 
   1  -4  -9  352.73   97.61 
  -4   3  -9  530.53  124.56 
  -3  -1   9  505.61  109.90 
   1  -4  -9  241.90   79.56 
   4  -3   9  375.47   94.24 
   1  -4 -10  135.15   59.98 
  -1   4 -10   79.79   34.83 
  -1   4  10    1.73   38.85 
   1  -4 -10   22.75   40.99 
  -1   4 -10  159.23   66.39 
  -3  -1  10   79.55   71.43 
  -4   3  10   32.81   48.12 
   4  -3 -10  103.94   70.09 
  -3  -1 -10   65.47   67.17 
   4  -3 -10  125.62   71.39 
   1  -4  10   91.19   65.60 
   3   1 -10  179.47   78.43 
  -4   3 -10  180.13   93.77 
   4  -3  10   17.94   47.52 
   4  -3 -10   54.59   42.64 
  -3  -1 -10   48.00   57.46 
  -4   3 -10   39.43   45.99 
  -1   4  10   46.24   52.72 
  -3  -1  10   75.89   56.86 
  -3  -1 -10  172.12   61.17 
   1  -4 -10  121.45   65.18 
   3   1  10   59.99   58.88 
   4  -3  10  157.19   71.66 
  -3  -1 -10  242.37   79.06 
   3   1 -10  106.79   64.09 
   4  -3  10  145.97   64.41 
  -4   3  10   72.25   47.28 
   3   1 -10   -1.57   53.57 
   1  -4  10   71.55   58.52 
  -4   3 -10  100.21   61.71 
  -3  -1 -11  149.89   79.77 
   3   1  11  115.69   76.11 
  -3  -1 -11  125.02   85.59 
   1  -4 -11  212.54  105.87 
   4  -3 -11  119.30   36.30 
   1  -4 -11  -82.17   76.98 
  -3  -1 -11   54.17   59.79 
  -4   3  11  117.25   87.83 
  -1   4 -11  123.52   62.94 
   1  -4  11   72.00   54.71 
   1  -4  11  196.48   90.25 
  -1   4  11   77.12   75.82 
   4  -3 -11  101.25   80.77 
  -4   3 -11   49.29   50.83 
  -1   4  11   47.87   38.17 
  -4   3 -11  189.42   94.30 
  -3  -1  11   14.81   47.17 
  -1   4 -11   14.21   36.59 
   4  -3 -11  107.75   82.68 
   3   1 -11  139.24   51.04 
  -4   3  11   58.77   35.75 
   4  -3  11  118.38   70.52 
  -1   4 -11  110.30   83.31 
  -3  -1  11  205.13  106.56 
   3   1 -11  104.60   64.93 
  -4   3 -11  140.01   89.12 
   2   2   0  658.67   54.84 
   4  -2   0  764.54   77.34 
   2   2   0  738.51   44.45 
  -4   2   0  489.83   44.66 
   2  -4   0  691.30   43.10 
   2   2   0  669.26   54.50 
   4  -2   0  691.66   56.50 
  -2  -2   0  539.34   53.34 
   2   2   0  735.25   76.79 
  -2  -2   0  683.69   43.08 
  -2   4   0  635.86   47.97 
   4  -2   0  678.53   45.37 
   2  -4   0  667.16   66.02 
   2  -4   0  813.39   59.94 
  -2   4   0  634.94   40.18 
   4  -2   0  660.90   48.51 
   2   2   1 5862.27  187.15 
  -4   2  -1 5142.46  175.62 
   2   2  -1 5746.71  197.54 
   2   2   1 5975.98  141.94 
  -2  -2   1 5813.50  182.15 
   2   2  -1 6002.30  183.41 
   4  -2   1 5724.90  174.12 
   2  -4   1 5959.54  162.34 
   4  -2   1 4814.05  177.04 
   4  -2  -1 5626.91  205.22 
   2   2   1 5165.39  183.95 
   2   2  -1 5854.68  170.22 
   2  -4   1 6094.27  197.90 
  -2   4  -1 4870.28  139.38 
   2  -4  -1 5558.58  182.82 
   2  -4   1 5175.99  195.46 
  -2   4   1 4533.63  134.74 
   2  -4  -1 5704.11  203.82 
  -2   4   1 6352.75  180.97 
   2  -4  -1 5799.69  175.65 
  -2  -2  -1 6167.05  197.20 
   2   2   1 5761.72  198.87 
  -2   4   1 5911.69  189.34 
   2   2  -1 5582.40  181.06 
   4  -2   1 5789.76  203.63 
  -2  -2   1 5491.70  189.15 
  -2   4  -1 6213.31  220.35 
   4  -2  -1 5787.63  194.87 
  -4   2  -1 4669.45  171.66 
   2  -4  -2  802.67   70.38 
   4  -2  -2  787.63   72.58 
   4  -2   2  721.66   57.29 
   2   2   2  693.18   45.35 
   4  -2  -2  757.22   70.46 
  -2  -2  -2  853.94   59.96 
  -2   4   2  862.08   63.52 
   2   2  -2  819.48   64.82 
   4  -2   2  669.44   72.09 
   4  -2   2  791.65   46.62 
   2  -4  -2  601.00   52.55 
  -2  -2  -2  795.40   72.03 
  -2  -2   2  734.16   69.52 
  -4   2  -2  624.85   42.08 
  -2   4   2  791.82   55.60 
   2  -4  -2  739.03   71.24 
   4  -2  -2  830.81   75.10 
   2  -4   2  751.72   67.27 
   4  -2   2  749.82   68.77 
   2  -4  -2  724.82   53.04 
   2  -4   2  740.32   72.87 
   2   2   2  791.54   66.29 
   2   2   2  743.28   70.23 
  -2   4   2  824.33   71.82 
   2   2  -2  730.86   67.40 
   2   2   2  862.59   70.27 
   2  -4   2  914.31   76.20 
  -4   2  -2  864.03   69.30 
   2   2   2  759.74   73.31 
  -2   4  -2  881.98   81.92 
   2   2  -2  719.16   77.21 
  -2   4  -3 3663.09  125.62 
  -2   4   3 3676.07  142.19 
   4  -2  -3 3765.80  187.92 
   4  -2  -3 3640.24  188.22 
   4  -2   3 3845.28  125.50 
   2   2  -3 3844.91  163.58 
  -2  -2  -3 3620.94  180.49 
  -2  -2  -3 3842.28  187.71 
   2   2  -3 3557.90  180.75 
   4  -2   3 3811.18  196.88 
   2   2   3 3865.13  175.52 
  -4   2  -3 3808.60  174.50 
   4  -2   3 3471.87  174.81 
   2   2  -3 3814.05  197.56 
   4  -2   3 3711.18  162.66 
   2  -4   3 3655.19  187.75 
  -2  -2   3 3822.76  189.22 
   2   2   3 4176.70  174.58 
   2  -4  -3 3807.45  164.73 
  -2   4   3 3641.76  176.28 
   2  -4   3 3716.63  182.83 
  -2  -2  -3 3917.95  172.40 
  -2   4   3 3515.24  169.54 
   2  -4  -3 3589.06  185.63 
   2   2   3 3741.79  187.38 
  -2   4  -3 3803.17  196.45 
   2  -4  -3 3843.56  159.24 
   2  -4   3 3601.49  176.86 
   4  -2  -3 3633.56  182.48 
  -4   2   4 2740.70  103.25 
  -2   4   4 2686.36  161.58 
   2   2   4 2718.18  174.68 
   2  -4   4 2554.22  172.65 
   2  -4   4 2780.94   97.61 
  -2  -2  -4 2262.08  148.47 
   2  -4   4 2874.28  164.99 
   4  -2  -4 3132.21  184.48 
  -2   4  -4 2715.02  127.54 
   2  -4  -4 2646.08  145.10 
  -4   2  -4 2259.52  138.25 
  -2  -2   4 2680.12  180.18 
  -2   4  -4 3109.67  190.23 
  -2  -2   4 2982.69  182.25 
   2   2  -4 3082.63  192.70 
  -2   4   4 2695.07  167.00 
   2   2   4 2672.26  156.84 
   2  -4   4 2553.45  170.03 
  -2  -2  -4 2757.03  168.04 
   2  -4  -4 2719.23  175.94 
  -2  -2  -4 2850.72  175.98 
   4  -2   4 2854.59  182.54 
   4  -2   4 2851.31  116.63 
   4  -2  -4 2728.63  178.06 
  -4   2  -4 2762.09  167.26 
   4  -2   4 3038.71  164.45 
   4  -2   4 2728.86  166.77 
  -2   4   4 2597.57  130.18 
   4  -2  -4 2507.18  172.43 
   2   2  -4 2934.94  180.43 
   2   2  -4 2183.23  135.76 
  -2   4  -4 2540.81  181.68 
   2   2   4 2573.18  146.21 
   2  -4  -4 2799.29  175.00 
   2  -4  -4 2920.58  164.74 
   2  -4  -5  794.78  103.12 
  -4   2  -5  746.19   85.38 
   2  -4   5  759.85   90.87 
   2  -4  -5  697.90   81.47 
   2   2   5  691.89   82.87 
  -2  -2   5  724.21  101.32 
  -4   2   5  878.00   97.74 
   4  -2   5  869.82  113.64 
  -2  -2  -5  760.82   96.39 
   2   2   5  834.52   86.20 
   4  -2   5  870.07   97.61 
   2   2  -5  737.67  103.72 
  -2  -2  -5  885.52  102.15 
  -2  -2   5  779.12   80.25 
   2   2   5  736.00  100.89 
   2   2  -5  876.58  106.40 
   2   2  -5  675.47   81.28 
   2  -4  -5  916.08  111.77 
   2  -4   5  930.54   61.79 
  -2   4   5  708.75   73.22 
   4  -2   5  930.74   71.09 
  -2   4  -5  713.46   72.62 
   4  -2   5  763.04   95.17 
   2  -4  -5  789.99  100.87 
   2   2   5  734.82   87.20 
  -4   2   5  857.52   63.37 
   4  -2  -5  953.32  111.15 
  -2  -2   5  886.60  109.28 
   4  -2  -5  976.92  115.93 
  -4   2  -5  849.34  102.29 
   2  -4   5  775.71  103.59 
  -2  -2  -5  952.52  107.66 
  -2   4  -5  909.84  113.97 
  -2   4  -5  953.22  114.34 
  -4   2   5  787.69  101.37 
  -2   4   5  913.58  107.44 
  -2   4   5  948.54  100.22 
   4  -2  -5  850.10  104.59 
   2  -4   5  748.67  100.47 
   4  -2   6  635.99   92.48 
   4  -2   6  693.63  109.54 
  -2   4   6  634.85  100.55 
   2  -4  -6  551.88   92.85 
  -2   4   6  428.62   71.43 
   2  -4  -6  564.07   90.31 
  -2  -2   6  497.76   69.68 
  -2  -2   6  551.94   91.76 
   2  -4   6  718.23  107.15 
  -4   2  -6  578.04   81.76 
   2  -4  -6  505.84   77.27 
  -4   2   6  521.11   86.59 
  -2   4   6  581.88   69.92 
   2   2   6  572.53   76.07 
  -2   4  -6  596.19  104.80 
   2   2   6  558.61   82.07 
   2  -4   6  540.44   93.65 
   2   2  -6  702.66  105.06 
  -2  -2  -6  689.77  101.10 
  -2   4  -6  756.40  112.72 
  -2  -2  -6  695.15  104.38 
   2  -4   6  577.93   54.68 
   4  -2   6  545.79   58.11 
   2   2  -6  729.83  111.00 
   2   2  -6  656.34   89.13 
   4  -2  -6  680.14  103.63 
  -4   2  -6  606.43   91.35 
  -2  -2   6  693.65   83.25 
  -2  -2  -6  714.84  101.55 
   2  -4   6  630.78   84.90 
  -2  -2   6  648.54  105.62 
   2   2   6  688.43   89.31 
   2   2   6  606.70   97.61 
  -4   2   6  657.88  105.48 
   4  -2  -6  642.29   97.99 
   2  -4  -6  657.06  100.39 
   4  -2  -6  447.06  102.72 
   4  -2   6  480.18   81.11 
  -2   4  -6  643.24   75.94 
   4  -2  -6  520.90   73.49 
  -4   2   6  638.19   88.11 
  -4   2   6  833.66   72.65 
  -2  -2   7   27.40   26.45 
   4  -2  -7   25.84   32.39 
  -2  -2  -7   35.10   38.12 
   2  -4  -7   12.81   23.76 
  -4   2  -7  -36.79   39.56 
  -4   2  -7    8.87   35.12 
  -2   4  -7   15.34   40.32 
  -2  -2   7   -5.40   17.23 
   2   2   7    8.30   23.71 
  -2   4  -7  -20.87   21.55 
  -2  -2   7    7.53   37.54 
  -4   2   7   -8.28   29.00 
   2   2   7  -13.27   29.46 
   4  -2  -7  -19.92   33.73 
   2  -4   7   34.02   26.64 
   4  -2   7    3.08   25.69 
   2   2   7    1.43   22.04 
   4  -2  -7    2.13   22.85 
   2   2  -7   51.29   32.48 
  -2   4   7  -12.99   23.69 
   4  -2   7    0.54   17.71 
   4  -2   7  -55.38   41.71 
  -2  -2  -7  -15.91   32.35 
   2  -4   7   17.04   22.20 
  -2   4  -7   -1.37   41.27 
   4  -2  -7   34.08   41.05 
   2  -4   7   10.87   34.93 
   2  -4  -7   43.18   27.04 
   2   2  -7  -37.44   37.30 
  -4   2   7   -5.07   16.45 
  -2  -2   7   17.94   22.35 
  -4   2   7  -42.32   34.88 
   2  -4  -7   -8.04   33.13 
  -2  -2  -7  -18.45   31.64 
   2   2  -7   23.32   41.13 
  -4   2  -7    4.72   26.59 
  -2   4   7  -28.40   38.42 
   2   2   7  -20.07   31.96 
  -2   4   7    2.54   34.19 
  -4   2   7  -11.44   33.84 
   2  -4  -7    2.86   34.48 
   2  -4   8 1062.21  133.13 
   2  -4  -8 1145.96  155.58 
   4  -2   8  970.70  137.03 
  -2   4   8 1053.46  134.69 
  -2   4  -8 1168.32  164.71 
  -4   2   8 1132.03  133.82 
  -2   4   8  831.43  123.17 
   2  -4  -8 1161.51  139.68 
  -4   2  -8 1085.02  147.52 
   4  -2  -8 1099.70  160.31 
   2   2   8  831.50  121.21 
  -2   4   8 1117.76  156.44 
  -2  -2  -8 1062.27  151.09 
   2   2   8 1190.27  165.76 
   4  -2   8 1262.65  146.74 
   2   2   8  800.66  107.30 
  -4   2  -8 1170.92  164.07 
  -2  -2  -8 1186.07  154.54 
  -2  -2  -8  904.73  153.07 
  -2  -2   8  987.62  113.17 
  -2   4  -8 1145.23  163.14 
  -2   4   8  765.07   94.75 
   2  -4  -8 1067.15  150.05 
  -2  -2   8 1175.65  160.10 
   4  -2   8 1316.99  171.43 
   2  -4   8 1260.04  171.05 
   4  -2  -8 1253.79  156.34 
  -2  -2  -8 1229.41  156.97 
   2   2  -8  997.21  126.52 
  -2   4  -8  840.67  108.97 
   4  -2  -8 1334.57  176.76 
  -2  -2   8 1306.68  175.79 
  -4   2  -8  867.14  134.68 
   2   2  -8 1427.93  178.32 
  -4   2   8 1139.73  164.05 
  -4   2   8  816.79  131.49 
   2  -4  -8  876.74  138.33 
   4  -2  -8  890.80  116.56 
  -4   2  -8 1132.02  134.62 
   2   2  -8 1076.14  160.34 
   2  -4   8  977.76  149.15 
   2   2   8 1049.59  128.84 
  -4   2   9  385.67  101.36 
   2  -4  -9  163.26   61.04 
   2  -4  -9  342.96   93.84 
   2   2   9  286.97   72.44 
  -2  -2   9  264.56   86.15 
  -4   2  -9  301.38   95.56 
   2   2  -9  358.66  108.13 
   2   2  -9  353.42   93.65 
   2   2  -9  293.98   75.86 
   2  -4   9  383.53  103.60 
  -2   4   9  456.92  116.07 
   2  -4   9  287.19   72.95 
   2   2   9  207.38   62.89 
   4  -2   9  233.54   71.25 
  -4   2  -9  244.20   70.91 
   4  -2  -9  189.55   86.54 
   2  -4   9  405.30  104.62 
  -2  -2  -9  226.18   82.33 
  -4   2  -9  304.16   87.04 
   4  -2  -9  140.50   55.63 
  -2   4  -9  259.08   81.84 
  -2   4  -9  339.81   99.45 
  -4   2  -9  212.29   78.68 
   2   2   9  453.86  109.71 
   4  -2   9  223.68   83.28 
  -2  -2   9  292.14   95.21 
  -2  -2  -9  415.30   95.90 
   2  -4  -9  345.76   96.50 
   4  -2   9  321.21   80.13 
   2  -4  -9  247.12   81.33 
   4  -2  -9  250.54   73.22 
  -2   4   9  175.80   55.18 
  -2  -2  -9  388.82   98.09 
  -4   2   9  304.06   88.02 
  -2   4   9  267.27   81.00 
  -2  -2  -9  253.49   76.68 
   2   2  10   74.61   37.94 
  -2   4 -10   -6.20   41.97 
  -4   2 -10   68.88   59.98 
  -2   4  10   51.70   26.98 
   4  -2 -10  197.19   88.60 
  -2   4  10  143.49   80.53 
   4  -2 -10  113.94   55.94 
   2  -4  10    9.11   31.75 
   2  -4 -10  113.99   62.08 
   2  -4 -10  119.30   57.19 
  -4   2  10  125.90   77.70 
   2   2  10  104.67   67.11 
   2  -4 -10  131.19   62.08 
   4  -2  10   52.19   25.75 
   2   2 -10    0.52   38.72 
   4  -2  10  143.51   63.76 
  -2  -2 -10  131.01   76.05 
   2  -4  10  124.18   67.07 
  -2   4 -10  126.61   56.28 
  -2  -2  10  111.01   79.16 
  -4   2 -10   45.66   43.11 
  -2  -2 -10  115.13   65.92 
   4  -2  10   62.95   65.38 
   2   2 -10  195.39   89.11 
  -4   2  10  120.66   54.56 
  -2  -2 -10  129.56   60.48 
  -2  -2 -10   95.15   66.49 
  -2  -2  10   55.99   64.79 
   4  -2 -10  109.93   61.05 
  -4   2 -10  125.24   76.99 
  -2   4 -11  111.74   76.54 
  -2  -2 -11  161.92   51.55 
  -4   2 -11   78.58   42.93 
  -4   2  11  110.85   50.05 
   2   2  11   57.77   80.62 
  -2   4 -11   16.46   56.45 
  -4   2 -11    6.90   48.55 
   2   2 -11  112.34   74.58 
  -2   4  11  109.43   87.13 
  -2  -2 -11  -32.58   50.06 
  -4   2 -11   90.19   66.56 
  -4   2  11   24.29   59.35 
  -2  -2  11  193.01   90.22 
  -2  -2  11    0.57   42.19 
   2   2 -11  101.04   70.28 
   2  -4 -11   48.41   52.20 
  -2   4  11  -29.68   57.34 
  -2   4 -11  159.76   77.13 
   4  -2 -11  159.57   75.38 
   4  -2 -11   19.29   44.17 
  -2  -2 -11   68.71   42.39 
   4  -2  11  117.09   80.06 
  -2  -2 -11   54.91   39.39 
   4  -2 -11  126.47   74.40 
   2  -4  11  174.45   95.17 
   2  -4 -11  -15.84   57.70 
   2  -4  11   68.30   75.06 
  -4   1   0   35.91   10.88 
   1   3   0   59.00   17.06 
  -1  -3   0   99.88   24.18 
   4  -1   0   23.70   11.00 
   3  -4   0   19.77   19.10 
  -1  -3   0   55.90   20.41 
   4  -1   0    8.00    5.72 
  -3   4   0   46.02   10.99 
   1   3   0   42.59   14.85 
   4  -1   0   41.05   13.97 
   4  -1   0   21.66   20.04 
   1   3   0   35.92   14.65 
   1   3   0   96.69   29.53 
   3  -4   0   41.54   10.70 
   3  -4   0   57.65   16.14 
  -3   4   0   47.62   14.34 
  -3   4   0   31.14    9.14 
   4  -1   0   -2.89   17.16 
  -4   1   0   63.50   18.65 
   1   3   0   39.50   16.04 
  -1  -3   0   12.35   10.99 
  -3   4   1 3014.25  125.81 
   4  -1  -1 2773.75  145.66 
  -1  -3   1 2985.12  129.52 
   3  -4   1 2690.69  125.49 
  -4   1  -1 2929.55  122.56 
  -4   1   1 2541.03   87.61 
   1   3  -1 2945.87  120.58 
   3  -4   1 2880.34   86.85 
  -1  -3  -1 3169.95  117.31 
  -1  -3   1 2928.74  114.15 
   1   3   1 2848.97  108.94 
  -3   4  -1 2276.21   80.29 
   4  -1   1 2903.00  145.90 
  -1  -3   1 3080.05  139.76 
   1   3  -1 3078.92  121.76 
  -4   1  -1 2325.72   94.29 
   3  -4  -1 2655.19  120.95 
   3  -4  -1 2838.27   93.55 
   4  -1  -1 3068.15  137.03 
   3  -4  -1 3339.20  111.13 
  -3   4  -1 3130.46  153.63 
   1   3   1 2990.36  120.21 
   4  -1   1 2640.28  120.34 
   1   3   1 2916.06  128.31 
   1   3  -1 2936.29  111.91 
   3  -4   1 2879.51  141.66 
   1   3  -1 2855.33  124.84 
   3  -4  -1 2850.48  137.30 
   4  -1   1 2790.55  110.49 
  -3   4   1 2344.55  105.07 
   1   3   1 2949.82  130.18 
  -1  -3  -1 2919.58  131.22 
   3  -4   1 3039.28  114.04 
   4  -1  -1 2991.32   90.54 
   3  -4  -2  486.83   38.09 
   4  -1  -2  517.06   37.70 
  -1  -3  -2  522.92   56.80 
  -4   1  -2  343.38   32.46 
   4  -1  -2  514.86   58.72 
   1   3  -2  564.92   66.08 
   3  -4   2  517.94   57.69 
  -4   1  -2  589.64   53.89 
   1   3  -2  493.23   47.86 
  -1  -3  -2  536.90   64.45 
   3  -4  -2  560.13   61.34 
   1   3   2  599.38   59.52 
  -3   4   2  608.07   61.27 
   3  -4  -2  579.29   49.24 
   1   3  -2  462.53   55.16 
  -1  -3   2  490.38   58.62 
  -3   4   2  501.43   37.82 
   3  -4   2  536.66   58.67 
   1   3   2  588.07   59.73 
   4  -1   2  550.40   67.84 
  -3   4  -2  548.48   65.43 
   4  -1  -2  598.19   63.38 
   3  -4   2  443.47   55.17 
   4  -1   2  509.45   41.67 
   3  -4  -2  542.71   44.64 
   4  -1   2  509.99   45.45 
   3  -4  -2  512.36   61.23 
   4  -1  -2  524.21   57.59 
   1   3   2  514.16   56.66 
  -4   1  -2  513.11   58.02 
   4  -1   2  502.87   59.26 
  -3   4  -3 9380.10  244.36 
   1   3   3 9797.22  304.60 
   1   3  -3 9606.57  339.24 
   3  -4  -3 9897.61  302.52 
   4  -1  -3 9269.23  331.95 
   3  -4   3 8151.50  309.58 
   4  -1   3 9552.37  285.00 
   4  -1   3 9582.52  262.17 
   1   3   3 9370.61  305.02 
  -1  -3   3 9722.34  332.88 
   4  -1  -3 9782.28  225.98 
  -3   4   3 10044.3   317.4 
  -3   4   3 9512.69  316.58 
   4  -1   3 10583.0   351.9 
   3  -4   3 9756.82  320.54 
   4  -1  -3 9687.84  329.70 
  -3   4  -3 10240.4   348.4 
   4  -1   3 9732.95  319.68 
   4  -1  -3 10257.3   332.1 
   1   3  -3 9221.88  324.73 
  -1  -3  -3 10764.0   318.9 
  -4   1  -3 9255.15  321.48 
   1   3  -3 9328.44  275.95 
   3  -4   3 9226.76  322.97 
   3  -4  -3 9719.99  330.99 
  -1  -3  -3 9541.30  314.19 
  -3   4   3 10040.5   246.3 
  -1  -3  -3 9423.00  326.48 
   3  -4  -3 9967.74  272.68 
  -4   1  -3 10046.1   305.2 
   1   3   3 9777.28  320.68 
  -3   4  -4   85.45   20.68 
   4  -1  -4   63.50   26.97 
   3  -4   4   54.10   30.98 
   4  -1  -4   52.39   23.87 
   3  -4  -4   86.80   25.67 
  -3   4   4   68.34   20.24 
   3  -4   4   67.81   12.47 
  -4   1  -4   27.90   16.12 
   1   3   4   69.24   27.60 
   4  -1   4   79.44   23.68 
   1   3   4   54.41   22.85 
  -1  -3  -4   94.09   41.35 
  -4   1  -4  145.50   42.86 
  -4   1  -4  100.24   36.38 
  -1  -3   4   68.98   26.68 
   4  -1   4   76.39   25.20 
   3  -4  -4   46.99   23.50 
  -1  -3  -4   86.47   33.31 
   3  -4   4   50.31   30.72 
  -3   4   4   96.34   35.67 
   1   3  -4   68.08   21.13 
   1   3  -4  112.23   37.29 
   3  -4  -4   81.96   30.34 
  -3   4  -4  127.25   45.91 
  -1  -3   4   -1.68   27.41 
   4  -1  -4   58.28   28.22 
   4  -1   4  116.23   33.14 
   3  -4   4  121.57   34.91 
   1   3  -4   91.81   37.83 
   3  -4  -4  103.03   36.39 
   1   3   4  114.90   32.07 
  -3   4   4   93.96   32.08 
   4  -1   4  147.08   46.02 
  -1  -3  -4   90.50   31.98 
   3  -4  -5  776.87  102.18 
   1   3  -5  612.24   97.14 
  -3   4   5  912.91  109.90 
   4  -1   5  612.66   82.39 
  -1  -3   5  759.30   99.95 
  -4   1  -5  673.36   84.19 
  -4   1   5  730.51   63.83 
   4  -1   5  867.55  112.08 
  -1  -3   5  866.96  107.50 
   3  -4  -5  761.97  100.17 
   1   3  -5  718.71   80.20 
   3  -4   5  859.15   97.66 
   1   3   5  675.52   82.45 
   1   3  -5  829.45  107.06 
   3  -4   5  797.85  108.11 
   1   3   5  794.54  102.02 
   4  -1   5  733.65   70.52 
   3  -4   5  771.77   51.80 
  -1  -3  -5  731.81   91.08 
  -1  -3   5  623.67   78.27 
   4  -1  -5  770.62   98.67 
  -3   4   5  785.31   67.47 
  -1  -3  -5  903.09  103.74 
  -3   4   5  719.88   88.08 
  -4   1   5  788.39  109.57 
   3  -4  -5  678.98   92.98 
   1   3   5  651.67   81.02 
  -4   1   5  719.54   96.20 
  -3   4  -5  845.47  107.93 
  -3   4  -5  711.08   72.90 
  -1  -3  -5  846.40  102.38 
   3  -4   5  816.88  102.37 
   4  -1  -5  729.64  100.32 
   4  -1  -5  809.90  107.62 
  -4   1  -5  766.22  100.36 
  -4   1  -5  920.19  103.37 
   4  -1   5  812.86   97.49 
   3  -4  -5  664.61   75.44 
  -4   1  -6  937.80  111.64 
   3  -4  -6  807.35  115.86 
   1   3   6  693.11   89.11 
  -3   4   6  833.75   79.04 
  -1  -3   6  961.75  103.24 
   4  -1  -6  765.26  106.23 
  -1  -3   6  687.17   76.94 
  -4   1   6  948.66   81.98 
   1   3  -6  797.90  117.83 
  -4   1   6  812.51  119.68 
   4  -1  -6  755.33  112.68 
  -4   1  -6  797.55  109.03 
   3  -4   6  760.07   59.48 
   3  -4  -6  985.55  118.61 
  -3   4  -6  851.68  116.61 
   1   3   6  665.10   91.61 
  -1  -3  -6  843.24  113.07 
   4  -1   6  841.21  102.86 
   3  -4   6  890.17  125.26 
   3  -4   6  825.78  104.16 
   1   3   6  812.49  114.26 
  -3   4   6  823.97  111.03 
   4  -1  -6  765.37  113.14 
   3  -4   6  805.54  111.23 
   4  -1   6  741.87  114.86 
   1   3  -6  774.39   90.35 
  -1  -3   6  921.66  123.29 
  -3   4  -6  786.81   85.75 
   4  -1   6  674.57   94.30 
  -3   4  -6  608.70  104.00 
  -4   1  -6  854.51  110.66 
  -1  -3  -6  894.30  110.41 
   1   3   6  876.28   98.53 
   3  -4  -6 1047.42  123.25 
  -1  -3   6  930.40  124.74 
  -3   4   6  750.02   95.58 
  -4   1   6  647.25   86.65 
   3  -4  -6  834.80   92.86 
   4  -1   6  802.42   82.41 
  -4   1   6  704.06  106.87 
  -1  -3  -6  730.98  104.77 
   1   3  -6  703.65  108.27 
  -1  -3   7 3913.16  230.47 
  -4   1  -7 4585.38  291.21 
   1   3   7 4643.56  305.28 
   1   3   7 4422.74  246.87 
   1   3  -7 4288.80  243.50 
  -3   4   7 4666.14  211.80 
   3  -4  -7 4724.11  295.24 
  -3   4  -7 3438.12  210.32 
   1   3   7 4868.43  259.96 
   3  -4  -7 3780.75  275.81 
  -1  -3   7 4473.88  217.73 
  -4   1   7 4900.57  213.49 
   3  -4   7 4307.40  302.48 
   4  -1  -7 4540.59  306.86 
  -1  -3  -7 4696.14  296.46 
  -4   1   7 4688.22  309.81 
  -3   4   7 3928.06  247.55 
   1   3  -7 4073.32  304.01 
  -1  -3  -7 4545.96  281.73 
   4  -1  -7 4397.82  275.09 
   4  -1   7 4614.85  273.51 
   1   3  -7 5134.62  318.93 
   4  -1   7 4214.83  210.29 
   4  -1   7 4389.27  306.47 
  -3   4  -7 4673.90  311.24 
  -4   1  -7 4170.95  260.66 
  -4   1  -7 4136.43  278.61 
   3  -4   7 4641.13  270.98 
   3  -4  -7 3634.58  263.42 
  -1  -3  -7 4771.88  294.14 
  -4   1   7 4301.04  248.00 
   4  -1  -7 5115.75  318.69 
  -3   4  -7 4546.98  298.88 
  -4   1   7 4627.10  295.14 
   3  -4   7 3959.37  272.23 
   4  -1   7 4815.96  277.57 
  -1  -3   7 4495.65  306.89 
  -3   4   7 4955.07  309.83 
  -1  -3   7 4779.39  305.38 
   1   3   7 4201.59  259.96 
  -1  -3  -7 4274.89  279.89 
   3  -4  -7 4923.45  262.60 
  -4   1  -8   52.79   33.44 
   4  -1  -8    4.68   36.22 
  -4   1  -8  -10.40   37.66 
   3  -4  -8   -0.80   20.30 
  -3   4   8   -1.67   26.80 
  -3   4   8  -24.39   37.51 
  -1  -3  -8   23.09   38.47 
   1   3   8    3.08   35.16 
   1   3  -8   44.86   47.28 
  -4   1   8   35.80   37.02 
  -3   4  -8   49.03   50.68 
   4  -1  -8   -1.57   22.40 
   4  -1   8   21.51   41.98 
   3  -4  -8   22.22   36.68 
  -1  -3  -8  -23.98   43.60 
   1   3  -8  -82.34   58.20 
   3  -4  -8   13.54   36.58 
   3  -4   8   52.92   38.17 
  -3   4   8   16.66   32.96 
   3  -4   8  -28.57   33.82 
  -1  -3  -8  102.98   51.38 
   1   3   8  -11.94   34.39 
  -4   1   8   80.77   56.03 
   1   3   8   22.58   17.66 
  -4   1  -8   43.22   36.04 
   4  -1  -8   -0.38   36.51 
   1   3   8  -26.94   34.66 
   4  -1   8  -76.92   51.31 
  -3   4  -8  -15.20   30.25 
  -4   1   8   25.55   28.07 
   3  -4   8   32.54   45.94 
  -3   4  -8   -4.44   36.23 
  -1  -3   8   23.66   30.20 
  -1  -3  -8   55.12   50.55 
   4  -1   8   31.61   31.72 
  -1  -3   8   30.96   43.84 
   4  -1  -8  -19.27   46.42 
   1   3  -8    1.02   21.80 
  -1  -3   8   70.19   43.96 
   3  -4  -8   -2.51   27.97 
  -4   1   9  333.40   85.58 
   4  -1   9  333.77   89.81 
  -1  -3   9  348.35  104.62 
  -3   4   9  210.86   73.87 
   3  -4  -9  488.71  106.15 
  -4   1  -9  199.24   76.53 
   1   3  -9  348.19   72.71 
   1   3   9  409.51  110.19 
   3  -4  -9  349.55   96.61 
  -3   4  -9  383.88  102.85 
  -4   1  -9  505.90  110.02 
  -1  -3  -9  180.31   67.86 
   1   3   9  340.19   73.50 
   4  -1  -9  397.73  111.21 
  -1  -3  -9  335.61   89.47 
  -1  -3  -9  431.99  106.62 
   4  -1  -9  380.16   93.83 
  -3   4  -9  260.17   85.60 
  -4   1   9  330.51  101.64 
   3  -4   9  413.73   96.11 
  -4   1  -9  425.05  106.54 
  -4   1  -9  307.17   78.58 
  -3   4   9  356.73   98.67 
   1   3  -9  352.78   82.56 
   3  -4   9  331.82   77.26 
   4  -1   9  335.91   79.62 
   3  -4  -9  429.40  103.54 
   3  -4   9  348.02   95.14 
   1   3  -9  383.18  107.65 
   1   3   9  392.31   89.12 
  -3   4   9  287.98   75.54 
   4  -1  -9  379.94   89.06 
  -1  -3  -9  220.69   81.61 
   4  -1   9  263.67   84.56 
  -1  -3   9  336.33   98.15 
  -3   4  10  303.69   92.49 
  -3   4 -10  372.36  102.02 
   3  -4 -10  276.73   97.42 
   4  -1  10  355.81  112.61 
  -3   4  10  238.00   76.29 
  -1  -3 -10  401.65  112.29 
   4  -1  10  312.75   79.99 
  -4   1  10  212.23   75.47 
  -4   1 -10  198.06   72.24 
   3  -4  10  405.34  114.69 
  -4   1 -10  259.80   84.48 
   4  -1  10  375.70   96.04 
  -1  -3  10  217.67   83.81 
   4  -1 -10  369.69  104.88 
  -4   1  10  171.90   59.71 
   1   3  10  404.32  104.22 
   1   3 -10  303.52   99.95 
  -3   4 -10  149.74   65.09 
  -1  -3 -10  347.77   93.24 
  -4   1 -10  204.14   83.50 
  -1  -3  10  321.06  110.12 
  -1  -3 -10  189.91   81.43 
   4  -1 -10  239.86   83.96 
  -4   1 -10  305.44  101.22 
   1   3 -10  375.92  108.40 
  -1  -3 -10  411.98  115.64 
   1   3  10  300.23   98.29 
   4  -1 -10  230.38   73.91 
   3  -4 -10  267.77   87.25 
   3  -4  10  233.00   96.64 
   3  -4 -10  360.67   98.21 
  -3   4 -10  322.78  108.28 
  -3   4 -11 1067.95  181.15 
  -1  -3  11  974.84  196.90 
   1   3 -11 1248.40  213.11 
   4  -1 -11 1065.22  186.93 
   1   3 -11 1215.80  204.96 
  -4   1  11 1018.74  183.87 
  -4   1 -11 1062.10  182.92 
   3  -4  11 1175.53  192.28 
   1   3  11 1117.61  196.87 
  -4   1  11 1330.58  218.93 
  -4   1 -11 1391.65  218.41 
  -1  -3 -11 1485.23  215.79 
   3  -4 -11 1543.64  219.56 
  -1  -3  11  929.13  184.21 
   4  -1 -11 1347.42  216.78 
  -1  -3 -11 1308.22  210.05 
  -3   4  11  942.89  172.11 
   3  -4 -11  969.98  185.69 
  -3   4  11 1495.21  229.00 
  -1  -3 -11 1822.68  234.50 
   4  -1  11 1157.44  200.65 
  -4   1 -11 1465.51  218.78 
   3  -4  11  879.79  173.59 
  -3   4 -11 1167.30  204.53 
  -3   4 -11 1384.73  225.17 
   4   0   0  382.99   49.04 
   4  -4   0  400.34   41.45 
  -4   0   0  354.58   38.66 
   4  -4   0  392.21   39.22 
   0   4   0  450.28   46.73 
   0   4   0  407.21   41.22 
   4   0   0  348.61   39.11 
   0  -4   0  472.80   52.76 
  -4   4   0  334.03   41.58 
   4  -4   0  399.42   51.79 
   4   0   0  390.26   65.48 
   0  -4   0  466.52   52.14 
   0   4   0  393.57   42.64 
   4  -4   0  362.26   38.38 
   0  -4   0  401.92   34.09 
  -4   0  -1 6034.83  197.37 
   4  -4  -1 6017.60  185.93 
   0  -4   1 5543.13  166.91 
   4  -4   1 6056.72  192.87 
   4   0  -1 6231.24  169.65 
   0   4  -1 6373.06  207.60 
   0  -4  -1 6272.70  206.42 
  -4   4  -1 6212.44  239.49 
  -4   4  -1 4725.38  149.70 
   4   0   1 6128.52  197.31 
   4  -4   1 6100.99  166.29 
  -4   4   1 6104.71  198.49 
   4   0   1 6406.85  236.23 
   4  -4   1 6369.27  224.77 
   4   0   1 5997.93  190.51 
   4  -4  -1 5767.21  212.17 
   0  -4  -1 6009.00  200.10 
   0  -4   1 6326.86  220.74 
   4   0  -1 6084.77  236.77 
   0   4  -1 6243.68  184.89 
   0  -4   1 5743.20  202.21 
   4   0  -1 5911.91  209.50 
  -4   4   1 4858.61  147.35 
  -4   4   1 6798.54  164.06 
  -4   0   1 5071.83  170.14 
   4   0  -1 6549.08  180.61 
   4  -4  -1 5212.01  142.95 
   4  -4  -1 6322.98  205.79 
   0   4   1 5461.62  193.68 
   0   4   1 6230.80  204.27 
   4  -4   1 5919.30  198.66 
   0   4  -1 6047.65  190.90 
   0  -4  -1 6041.25  206.49 
   0  -4  -1 6193.83  174.26 
   0   4   1 5920.88  164.75 
   4   0   2 1468.88  102.24 
  -4   4  -2 1768.70  112.50 
   4  -4  -2 1575.26  109.28 
  -4   4   2 1188.80   54.95 
   4  -4   2 1485.09  101.29 
   4   0  -2 1690.49  105.94 
   0  -4  -2 1667.41  103.06 
   0  -4   2 1577.28   71.53 
   4   0  -2 1460.63   96.52 
   4   0   2 1515.40   64.82 
   4   0  -2 1568.49  111.34 
   0   4   2 1184.36   94.14 
   0   4  -2 1465.50  105.67 
  -4   0  -2 1205.71   56.03 
  -4   4   2 1479.68  101.38 
   0   4   2 1568.93   92.07 
   4   0  -2 1402.14   68.36 
   4   0   2 1515.71  113.75 
   4   0   2 1669.84   92.02 
  -4   0  -2 1477.48  101.51 
   4  -4   2 1481.44  101.53 
   0   4  -2 1590.67  107.56 
  -4   4   2 1174.32   55.72 
   4  -4   2 1291.26   96.54 
   4  -4  -2 1344.23   61.85 
   0  -4  -2 1452.23  104.41 
   0  -4  -2 1513.36   90.30 
   0   4  -2 1656.20   74.21 
   0  -4   2 1503.34  107.36 
   0   4   2 1508.19  100.40 
  -4   0  -2 1816.73   85.43 
   4  -4  -2 1294.73   84.92 
   4  -4  -2 1666.97  109.52 
   0  -4   3 9483.47  325.57 
   4  -4   3 9556.13  321.70 
   4  -4  -3 10699.3   229.8 
   0  -4  -3 7761.53  289.36 
   4   0  -3 9168.95  337.61 
  -4   4   3 9416.61  219.09 
   4   0   3 9545.33  319.45 
   4  -4  -3 9358.04  307.00 
   0   4   3 8590.89  303.18 
   4  -4  -3 9503.46  335.32 
   0   4   3 9825.03  301.25 
  -4   0  -3 9819.75  294.54 
   4  -4   3 9900.49  335.46 
   0   4  -3 9471.18  333.66 
   0   4  -3 9645.48  259.96 
   4  -4   3 9600.92  323.38 
   4   0  -3 8989.26  314.07 
   0   4  -3 9518.24  336.99 
   0  -4  -3 9294.34  328.99 
   4   0   3 9343.90  261.43 
   4   0   3 9267.26  277.80 
   4   0  -3 9185.83  320.29 
   0  -4   3 8910.39  329.42 
  -4   0  -3 9577.73  327.10 
  -4   4   3 9608.21  322.72 
  -4   4  -3 9811.94  257.84 
   0   4   3 9366.64  308.49 
   4   0   3 10132.2   353.9 
  -4   4  -3 9748.28  337.88 
   4  -4  -3 9568.97  250.92 
   0  -4  -4  527.32   75.61 
   4  -4   4  384.56   64.14 
   0   4  -4  515.97   77.35 
  -4   0  -4  441.24   70.10 
   0   4   4  352.68   51.38 
  -4   4  -4  396.03   47.71 
   4   0   4  496.18   73.23 
   0   4   4  423.27   63.72 
   4   0   4  466.19   56.98 
  -4   4   4  398.18   61.58 
   4   0  -4  430.73   68.73 
   4   0   4  470.25   55.45 
   4   0  -4  409.03   71.54 
   0  -4   4  349.56   57.02 
   0  -4  -4  418.37   62.45 
  -4   4   4  504.43   71.44 
   4   0   4  474.26   77.68 
  -4   0  -4  543.79   71.35 
   4  -4   4  358.96   66.55 
   4   0  -4  423.67   62.57 
   0   4   4  442.95   64.50 
  -4   4   4  433.84   38.79 
   4  -4   4  414.02   64.82 
  -4   0  -4  415.34   69.43 
   0   4  -4  381.53   49.27 
   0  -4  -4  555.20   72.78 
  -4   0   4  450.55   73.80 
   4  -4  -4  460.65   51.39 
  -4   4  -4  455.23   70.26 
   0  -4   4  431.09   72.27 
   0   4  -4  497.51   75.21 
   4  -4  -4  499.68   70.01 
   0  -4   4  491.32   75.03 
   4  -4  -4  435.39   72.32 
   0  -4   5 2153.96  152.99 
   4   0   5 2841.99  203.33 
   4  -4   5 2726.37  187.62 
  -4   4  -5 2880.47  197.49 
   4  -4  -5 2975.39  201.34 
  -4   4   5 2607.67  117.68 
   4  -4  -5 2687.00  187.60 
   4   0   5 2890.18  185.19 
   4  -4  -5 2967.27  154.57 
  -4   4   5 3009.01  203.24 
   0  -4  -5 2867.07  196.29 
   0   4  -5 3074.55  212.76 
   0  -4  -5 2680.35  175.75 
   4   0   5 2730.35  163.24 
   0   4  -5 2238.79  138.99 
   4   0  -5 2807.52  199.33 
   0   4  -5 2612.43  196.06 
   0  -4  -5 2523.38  182.36 
   0   4   5 2984.13  196.20 
  -4   0  -5 3040.33  193.36 
  -4   0   5 3015.15  206.78 
   4  -4   5 2980.68  190.60 
   4   0  -5 3021.13  191.16 
  -4   0  -5 2841.56  195.37 
   0   4   5 2604.14  172.75 
   4   0   5 2871.26  155.43 
   4  -4   5 3026.02  104.04 
   0  -4   5 2903.60  206.63 
  -4   4   5 2797.41  183.68 
   0   4   5 2298.37  149.61 
   4  -4   5 2789.48  202.09 
  -4   0   5 3023.16  213.66 
   4  -4  -5 2637.78  195.93 
  -4   0  -5 3336.75  197.12 
  -4   4  -5 2200.11  137.12 
   0  -4   5 2688.60  198.38 
   4   0  -5 3037.61  213.55 
  -4   0   6   18.96   20.97 
   4   0   6    1.17   31.33 
   4   0  -6   35.32   18.53 
   0   4   6   20.20   21.01 
   0  -4   6   63.66   36.14 
   4  -4   6   30.80   29.47 
   4  -4   6  120.07   52.46 
   4   0  -6   63.25   43.75 
   4   0   6   58.32   31.22 
   0  -4  -6   59.59   35.70 
   0   4   6   -9.95   20.08 
   4  -4  -6   60.02   33.38 
  -4   4   6   47.34   32.84 
   4  -4   6   43.16   14.32 
   4  -4  -6   64.46   37.45 
   4   0  -6  111.79   48.18 
   4   0   6   50.11   33.47 
   0  -4  -6   29.02   29.84 
   0  -4   6   33.61   17.52 
  -4   0  -6   38.92   20.59 
   4  -4  -6    9.99   26.31 
   0  -4   6   48.60   29.47 
  -4   0   6   18.65   25.57 
  -4   0  -6   54.25   35.19 
   4  -4  -6   20.59   16.98 
   4   0   6   56.33   28.01 
  -4   0   6   30.49   25.86 
   0   4   6   69.98   27.68 
   0   4  -6   21.44   22.71 
  -4   4   6   76.44   19.35 
   4  -4   6   54.08   25.32 
  -4   4  -6   28.85   36.01 
   0  -4  -6   36.77   24.82 
  -4   4   6   58.35   19.00 
   0  -4  -6  -11.85   36.93 
   0   4  -6   33.70   31.03 
  -4   4  -6   49.73   21.63 
   0  -4   6   55.29   27.97 
  -4   0  -6   48.20   31.45 
   0   4  -6   37.94   21.38 
   0   4   7 2586.37  184.95 
  -4   4  -7 2424.98  173.59 
   0  -4   7 2145.02  142.99 
   0  -4  -7 3025.23  233.16 
   0  -4   7 3197.11  251.14 
   4  -4   7 2790.01  245.98 
   0  -4  -7 3570.75  255.23 
   4  -4   7 3357.61  230.25 
  -4   4   7 2959.45  240.94 
  -4   0   7 2639.95  227.68 
   4  -4  -7 3085.89  242.20 
   4   0   7 3553.46  276.09 
  -4   0  -7 3524.03  249.93 
   0  -4   7 3359.13  215.07 
   0   4  -7 2686.99  182.43 
   4   0  -7 3014.77  245.67 
   0   4   7 3275.74  250.04 
   4  -4  -7 3161.41  250.78 
   0  -4  -7 3617.79  259.24 
   0   4   7 3078.33  211.70 
   4   0  -7 3478.99  237.42 
   0   4  -7 2789.21  252.43 
  -4   0   7 2892.63  245.04 
   4   0  -7 3120.32  254.14 
   0  -4  -7 2966.88  217.91 
  -4   0   7 2977.21  201.59 
   4   0   7 3038.67  212.04 
   0   4   7 2860.07  212.05 
   4   0   7 3331.29  189.73 
  -4   4   7 3436.02  168.06 
   4   0   7 3149.10  225.63 
  -4   0  -7 3498.15  241.45 
   4  -4   7 3172.23  235.85 
  -4   4  -7 4111.46  281.25 
   4  -4  -7 3246.04  202.69 
   0   4  -7 3263.61  257.98 
  -4   4   7 3215.39  221.56 
   0  -4   7 3316.52  262.39 
  -4   4  -7 3309.28  263.18 
  -4   0  -7 3080.77  240.44 
   4  -4  -7 3466.39  251.65 
  -4   0  -8  -48.21   45.84 
  -4   0   8   83.18   54.26 
   4   0  -8   21.40   30.67 
  -4   0  -8   92.76   52.45 
   4   0   8   39.46   31.52 
   4  -4  -8  -30.59   51.39 
   0   4   8   61.80   41.32 
   0   4   8    7.71   21.48 
   4  -4   8   41.99   45.23 
   4   0   8    5.40   32.17 
   4  -4   8    5.09   28.72 
   4   0  -8   82.56   39.78 
  -4   0   8   -1.52   22.31 
   0  -4  -8    2.12   28.21 
   0  -4   8    7.34   23.90 
  -4   4  -8   -1.42   27.96 
   4   0   8   38.76   36.88 
   4  -4  -8   14.32   40.30 
   4  -4   8   16.55   36.07 
   0   4   8  -19.37   29.77 
   0   4   8   44.48   27.24 
  -4   4   8   16.51   33.82 
  -4   0   8  -50.91   38.91 
   4  -4  -8  -26.77   43.41 
   0   4  -8   33.26   24.25 
   4   0  -8  -17.79   33.34 
  -4   0  -8    9.38   29.62 
  -4   4   8   37.71   40.31 
   0  -4  -8    7.54   26.84 
  -4   4  -8   24.94   28.63 
  -4   4   8  -15.63   33.38 
  -4   4  -8   66.33   52.94 
   0  -4   8   40.68   24.28 
   0  -4  -8   -5.45   32.77 
   4  -4  -8    7.72   27.99 
   0   4  -8    0.40   43.56 
   0   4  -8   -8.26   38.06 
   0  -4  -8   25.45   43.14 
   0  -4   8   28.41   32.62 
   0  -4   9 2104.34  191.59 
   4   0  -9 2687.07  271.99 
  -4   0  -9 1992.63  221.49 
   0  -4  -9 2718.35  256.07 
   4   0   9 2375.50  260.14 
  -4   0  -9 2612.56  250.35 
   4  -4   9 2395.18  259.42 
   4  -4  -9 2660.77  263.49 
  -4   0   9 2633.69  271.58 
   0  -4   9 2943.73  274.85 
  -4   4   9 2801.71  272.10 
   4  -4   9 1918.38  221.29 
   4   0  -9 2812.98  242.62 
  -4   0  -9 2574.12  258.65 
   0   4  -9 2824.74  277.55 
   4  -4   9 2712.26  255.73 
   0  -4  -9 2733.90  240.66 
  -4   4   9 2592.70  223.67 
   4   0  -9 2405.02  252.51 
   4  -4  -9 3124.07  270.74 
   0  -4  -9 2981.42  268.01 
   0   4  -9 2692.94  274.51 
   4   0   9 2063.06  204.10 
   0  -4   9 2858.43  274.48 
  -4   0  -9 2416.49  227.18 
   0   4   9 2492.75  231.32 
  -4   4   9 2394.32  241.26 
   0  -4  -9 1968.03  218.64 
  -4   0   9 2112.68  235.18 
  -4   4  -9 2934.80  279.87 
   0   4   9 2857.41  275.27 
   4   0   9 2959.69  246.06 
   4  -4  -9 2364.05  243.10 
  -4   4  -9 3087.06  296.82 
  -4   4 -10  -38.46   58.59 
  -4   4 -10   86.33   55.66 
  -4   4 -10  -45.28   53.17 
  -4   0 -10    3.79   33.85 
   4  -4 -10   75.75   63.26 
   0  -4  10   15.53   38.71 
   4  -4 -10   20.52   50.85 
   0  -4 -10   40.24   42.19 
   0  -4 -10   23.59   54.70 
   0  -4 -10   -0.47   29.38 
   0   4  10  -97.83   86.62 
  -4   0 -10  -21.80   30.74 
   0   4 -10   49.52   70.04 
   4  -4 -10  -29.61   34.96 
  -4   0  10  -15.01   40.96 
  -4   4  10   81.08   68.40 
   4   0  10  -58.23   47.59 
   0   4  10   56.48   30.76 
   4   0 -10   -5.15   47.65 
   4  -4  10   39.18   37.68 
  -4   0 -10  -18.39   62.47 
   4  -4  10    3.82   60.83 
   0   4 -10  -41.20   67.97 
  -4   0  10    6.01   34.70 
   4   0 -10   21.67   43.52 
   4   0 -10  -41.83   41.46 
   4  -4  10   46.27   53.35 
   0  -4  10    8.03   46.44 
   0  -4 -10   25.89   55.43 
  -4   4  10  -23.97   30.32 
  -4   0 -10   28.86   59.53 
   4  -4 -11  355.74  113.64 
  -4   0 -11  634.48  150.18 
   4  -4 -11  329.52  107.83 
   4  -4  11  326.92  102.18 
  -4   4 -11  418.47  128.64 
   4   0 -11  217.24   91.14 
  -4   0 -11  343.16  104.60 
  -4   0 -11  264.20  111.53 
   4  -4  11  446.84  142.52 
  -4   4 -11  332.22  105.92 
   4   0 -11  350.68  120.70 
  -4   4 -11  366.36  107.72 
   4   0  11  472.77  130.03 
   0   4  11  324.64  116.00 
   0  -4  11  270.16  101.21 
   0   4 -11  333.37  103.72 
   0  -4  11  268.93  101.73 
   0  -4 -11  387.57  107.21 
  -4   4  11  262.81   87.48 
  -4   4  11  367.75  118.96 
   0  -4 -11  200.69   86.63 
  -4   0  11  415.15  129.94 
  -4   0  11  214.47   95.67 
   0   4 -11  356.66  115.78 
  -1   5   0   15.08    9.89 
   4   1   0   77.62   24.91 
   1  -5   0   19.79   10.21 
   5  -4   0   -0.17   14.79 
   4   1   0   26.86   16.78 
   1  -5   0   15.69    7.89 
   1  -5   0   47.54   32.37 
  -1   5   0   68.70   19.99 
   4   1   0   -9.93   31.86 
   5  -4   0   44.54   26.96 
  -4  -1   0   16.73   21.65 
   1  -5   0   77.92   25.77 
  -4  -1   0   38.32   11.51 
   5  -4   0   51.25   16.18 
   5  -4   0   46.21   22.14 
   5  -4  -1  261.22   41.77 
  -4  -1   1  369.12   46.33 
  -1   5  -1  406.79   43.01 
   5  -4   1  358.77   50.99 
   4   1  -1  420.82   62.75 
  -5   4  -1  432.89   62.14 
   1  -5  -1  365.27   43.95 
  -1   5  -1  413.26   44.06 
   5  -4   1  329.77   40.36 
   5  -4  -1  364.62   32.73 
  -4  -1  -1  245.31   42.03 
   1  -5  -1  349.14   50.95 
   5  -4  -1  422.49   54.87 
  -1   5   1  398.03   49.66 
  -1   5   1  340.04   46.33 
  -4  -1   1  300.11   40.73 
   4   1  -1  362.34   50.18 
   1  -5   1  468.98   58.72 
   4   1  -1  277.95   38.11 
  -1   5  -1  386.46   56.10 
   4   1   1  405.94   49.99 
  -5   4   1  217.90   24.58 
   1  -5   1  419.17   56.49 
   5  -4   1  307.16   43.67 
   5  -4  -1  364.39   49.25 
   1  -5  -1  351.34   54.84 
   4   1   1  325.70   46.60 
   1  -5  -1  394.95   29.89 
   4   1  -1  420.96   39.80 
   4   1   1  402.94   62.99 
   5  -4   1  344.79   47.15 
   4   1  -2 5118.69  211.48 
   1  -5  -2 5454.96  207.14 
   4   1   2 5569.20  233.64 
   4   1   2 5389.91  199.15 
  -4  -1   2 5509.34  212.01 
   5  -4   2 5371.97  211.36 
  -1   5  -2 5652.76  216.59 
   4   1  -2 5373.27  200.94 
   5  -4   2 5516.55  226.24 
   1  -5  -2 5293.15  217.55 
  -1   5   2 5346.63  215.17 
   5  -4  -2 5348.28  221.19 
   1  -5   2 5311.88  198.92 
   1  -5   2 5297.46  224.65 
   4   1   2 5084.84  211.12 
   1  -5  -2 5388.42  210.21 
  -5   4  -2 5455.70  145.83 
  -4  -1  -2 5505.49  218.50 
   1  -5   2 5621.02  141.67 
  -1   5   2 5832.95  185.72 
  -4  -1   2 5633.48  197.90 
   4   1  -2 5228.99  178.80 
   5  -4   2 5490.06  216.17 
  -1   5  -2 4469.04  162.74 
  -5   4  -2 5812.65  233.31 
   5  -4  -2 5115.63  202.75 
  -4  -1  -2 5908.10  171.11 
  -1   5  -2 5380.06  225.38 
   4   1  -2 4935.19  228.24 
  -1   5   2 5625.75  208.92 
   5  -4  -3 5842.96  157.13 
   1  -5  -3 5706.84  222.91 
  -1   5   3 5186.20  226.48 
   5  -4   3 5551.85  236.28 
  -1   5  -3 5725.96  244.94 
   4   1  -3 5657.28  230.58 
  -4  -1   3 5661.35  243.98 
  -1   5   3 5769.70  217.84 
   4   1   3 6036.21  218.92 
   4   1   3 5273.27  167.99 
  -1   5   3 5651.55  212.61 
  -5   4  -3 5899.33  247.99 
   1  -5   3 5134.56  226.37 
   4   1  -3 5157.62  227.39 
   5  -4  -3 5442.21  244.00 
  -5   4   3 5822.42  238.85 
   4   1   3 5491.38  258.86 
  -1   5  -3 5962.82  167.83 
   4   1   3 5562.30  235.82 
   5  -4   3 5805.51  251.64 
  -4  -1  -3 4017.91  180.59 
   5  -4   3 5379.88  223.93 
  -4  -1  -3 5333.04  233.93 
   5  -4  -3 5360.01  223.30 
   4   1  -3 5412.12  251.45 
   1  -5  -3 5977.74  252.23 
   1  -5   3 5519.83  248.99 
   5  -4   4   32.28   26.89 
  -5   4   4   14.44    5.70 
   5  -4  -4   -7.31   14.02 
   1  -5  -4   -2.72   17.12 
   4   1   4   19.49   28.27 
   1  -5   4   18.83   18.20 
  -1   5   4   20.96   19.95 
   4   1  -4   34.04   18.96 
   4   1  -4   38.05   32.25 
  -4  -1  -4   49.25   30.64 
   5  -4  -4    7.63   29.36 
   5  -4   4   27.87   28.65 
   1  -5   4   24.25   20.77 
   1  -5  -4  -11.51   17.62 
  -4  -1  -4   28.23   19.54 
  -4  -1  -4   -5.98   22.33 
  -5   4   4   -0.34   17.74 
   4   1   4   11.64   15.72 
  -5   4  -4   -4.68   29.12 
  -1   5  -4   13.25   25.27 
   4   1  -4   -0.76   25.11 
  -4  -1   4   43.70   36.13 
   5  -4   4   14.61   18.41 
   5  -4  -4   13.10    6.24 
  -1   5   4   29.68   28.31 
  -1   5  -4   27.37   12.70 
  -5   4  -4   30.67   21.25 
  -1   5  -4    0.40   22.01 
   4   1   4   -1.57   12.73 
  -1   5   4    0.89   13.54 
   5  -4  -4   38.58   24.59 
   1  -5   4   18.48   16.31 
   4   1   4    0.62   25.74 
   4   1  -5  701.87  105.04 
   1  -5  -5  662.36   81.62 
   5  -4   5  782.48  107.26 
   4   1   5  681.96   92.19 
   5  -4   5  889.55  103.78 
  -4  -1  -5  789.70   95.37 
  -1   5  -5  680.32   68.10 
   5  -4   5  661.52   45.69 
  -4  -1   5  772.00  101.58 
   5  -4  -5  603.92   95.17 
   5  -4  -5  655.21   67.04 
  -1   5   5  635.29   88.08 
   4   1   5  706.81   81.08 
   5  -4  -5  667.10   96.82 
  -1   5   5  713.09   92.68 
  -5   4   5  591.73   86.41 
  -4  -1  -5  683.62   93.44 
   1  -5   5  652.81   99.39 
   5  -4  -5  719.78   97.98 
  -1   5  -5  622.65   97.80 
   4   1  -5  791.04  104.95 
   4   1   5  948.95  115.72 
   4   1   5  603.48   74.79 
  -1   5  -5  802.63  113.34 
   1  -5  -5  793.01  107.37 
   5  -4   5  721.19   91.12 
  -4  -1  -5  741.73   99.83 
   1  -5   5  580.80   90.84 
  -5   4  -5  566.27   69.70 
   1  -5   5  554.16   81.40 
  -5   4  -5  633.29   92.81 
  -5   4   5  718.94   50.72 
   4   1  -5  659.27   86.69 
   1  -5  -5  736.80   93.82 
  -1   5   5  745.74   79.37 
  -5   4   5  769.64  104.35 
   1  -5  -6  647.08   95.95 
   5  -4  -6  406.71   86.29 
   5  -4  -6  698.00  102.92 
  -4  -1  -6  450.07   80.76 
   1  -5  -6  741.75  111.51 
   1  -5  -6  476.02   81.91 
  -1   5   6  704.07  102.86 
   5  -4   6  518.80   97.98 
   4   1   6  638.22   94.50 
  -4  -1  -6  556.39   91.99 
  -4  -1   6  646.92  108.81 
  -1   5  -6  421.55   86.19 
  -5   4  -6  530.63   93.14 
  -4  -1   6  477.60   89.65 
   5  -4  -6  521.84   68.51 
   1  -5  -6  462.87   79.61 
   4   1  -6  510.91   92.12 
  -1   5   6  483.50   81.40 
  -5   4   6  618.19   56.72 
   1  -5   6  590.36  100.71 
   4   1   6  473.36   74.74 
  -5   4   6  577.65   98.45 
  -1   5  -6  557.94   96.60 
   5  -4  -6  511.96   95.72 
  -5   4  -6  642.35   80.75 
   4   1   6  637.08  108.82 
   5  -4   6  511.06   86.19 
  -1   5   6  653.59   84.57 
   1  -5   6  556.93  100.27 
   4   1  -6  545.47   84.69 
   1  -5   6  479.54   53.04 
  -1   5  -6  636.01   74.17 
  -4  -1  -6  472.14   84.96 
  -5   4   6  522.69   84.97 
   4   1  -6  459.57   97.87 
   1  -5   6  618.27   91.96 
   5  -4   6  605.85   49.13 
   5  -4   6  453.95   81.17 
   4   1   6  547.00   74.80 
  -1   5   7 2977.04  214.29 
  -1   5  -7 3051.78  250.78 
  -5   4   7 2699.94  206.38 
   5  -4  -7 3043.62  244.48 
  -5   4  -7 3143.04  248.02 
   4   1  -7 2755.48  241.98 
   5  -4   7 3095.98  226.29 
   1  -5  -7 3239.16  223.27 
  -1   5   7 2480.18  174.90 
   5  -4   7 2828.76  247.15 
   4   1  -7 2706.01  238.99 
   4   1  -7 3278.76  225.27 
   4   1   7 2931.53  249.31 
   4   1   7 3054.75  192.32 
  -5   4  -7 2266.98  170.36 
   5  -4  -7 3052.38  188.58 
   5  -4  -7 3335.15  246.78 
   1  -5  -7 3300.39  249.77 
   5  -4  -7 3067.13  248.17 
   1  -5  -7 3690.98  262.26 
  -1   5   7 3141.12  240.65 
   4   1   7 3278.21  231.50 
  -5   4   7 3037.08  247.37 
  -4  -1   7 3012.61  251.20 
   5  -4   7 2491.42  207.78 
  -4  -1  -7 3144.70  237.37 
  -4  -1   7 2554.55  186.30 
   4   1   7 2573.70  195.94 
   1  -5   7 3050.13  246.67 
   1  -5  -7 3049.50  230.33 
  -5   4   7 2163.99  124.75 
  -1   5  -7 2858.41  181.45 
  -4  -1  -7 3060.44  234.23 
  -4  -1  -7 2860.12  231.90 
   1  -5   7 3138.70  214.59 
  -4  -1   7 2905.89  239.96 
  -1   5  -7 2838.97  251.33 
   1  -5   7 3037.35  249.18 
   5  -4   8  303.73   80.21 
   5  -4  -8  183.00   60.19 
   5  -4   8  221.59   83.03 
   1  -5  -8  213.97   70.18 
  -1   5   8  114.35   52.50 
  -5   4  -8  199.70   68.99 
   1  -5  -8  165.52   58.19 
   5  -4  -8  100.65   39.24 
  -5   4   8  257.59   66.17 
   4   1   8  143.18   54.66 
   1  -5   8  245.64   90.03 
   4   1   8  191.05   59.56 
  -5   4   8  299.46   85.45 
  -5   4   8  192.76   64.79 
   4   1   8  339.61   98.41 
  -1   5  -8  318.26   95.19 
  -1   5   8  223.35   56.06 
  -4  -1  -8  224.06   64.71 
  -4  -1   8  156.63   52.85 
   4   1  -8  199.13   66.56 
   5  -4  -8  187.82   77.18 
   4   1  -8  143.48   53.64 
  -4  -1   8  292.15   94.87 
   4   1  -8  288.05   93.62 
   5  -4   8  179.30   62.37 
   1  -5   8  241.25   69.70 
  -1   5   8  109.78   55.25 
   1  -5   8  184.07   63.99 
  -4  -1  -8  241.34   80.02 
  -5   4  -8  131.94   37.23 
  -1   5   8  194.06   65.14 
   1  -5  -8  214.38   56.33 
  -1   5  -8  294.64   66.10 
  -4  -1   8  195.01   73.80 
  -4  -1  -8   91.20   45.23 
   1  -5  -8  200.49   65.12 
  -1   5  -8  169.10   71.36 
   5  -4  -8  120.74   46.00 
  -5   4  -8  288.09   91.29 
   4   1  -9   10.29   38.51 
   4   1   9  -38.94   63.69 
   4   1   9   80.60   66.21 
   4   1   9   97.32   60.95 
   1  -5  -9  -65.86   45.72 
   5  -4  -9   16.09   33.74 
   4   1  -9   48.44   42.03 
   1  -5   9  -55.72   64.41 
  -5   4  -9  -48.88   43.23 
  -5   4   9  -40.00   47.32 
  -4  -1  -9    5.85   36.96 
   1  -5   9  112.49   55.11 
  -1   5  -9    6.01   31.90 
  -1   5   9   23.45   23.27 
  -5   4  -9   21.72   40.00 
   1  -5  -9  -19.13   36.04 
  -4  -1   9    8.92   38.26 
  -1   5   9  -11.84   33.25 
  -4  -1  -9  -26.01   28.03 
  -5   4  -9   -0.42   34.90 
  -4  -1  -9    5.01   29.88 
   4   1  -9   14.60   27.57 
   5  -4  -9  -23.42   34.43 
  -1   5   9   13.68   43.83 
  -5   4   9   59.17   43.34 
  -4  -1  -9    5.78   32.56 
   1  -5  -9   -0.84   49.85 
  -5   4   9  -48.42   48.28 
   5  -4   9  -13.66   40.55 
   5  -4  -9  -54.38   36.88 
  -1   5  -9   31.09   45.89 
   1  -5   9   -1.89   34.00 
  -4  -1   9   63.94   59.23 
   5  -4   9    6.71   26.62 
   5  -4   9   20.71   30.54 
  -4  -1 -10  -13.37   46.38 
  -5   4 -10  -14.66   37.52 
  -5   4  10   17.85   52.77 
  -4  -1 -10  -47.82   41.45 
   4   1  10 -138.82   89.27 
   1  -5 -10  -80.39   60.50 
   1  -5  10    2.02   44.19 
   5  -4  10   34.96   28.41 
  -5   4  10   21.23   41.95 
  -1   5 -10   29.22   39.76 
   1  -5 -10    0.95   41.60 
  -5   4 -10   37.11   64.12 
  -4  -1  10  -52.55   71.94 
  -4  -1  10   34.73   77.71 
  -5   4 -10   -2.89   46.81 
   4   1 -10  -38.74   68.60 
   5  -4 -10   24.40   61.36 
   5  -4  10   26.42   48.57 
   4   1 -10  -40.22   44.84 
  -1   5 -10   70.43   81.36 
   4   1 -10  -20.73   39.69 
  -4  -1 -10  -74.73   64.69 
   5  -4 -10  -60.44   68.09 
  -4  -1 -10  -91.90   69.55 
   5  -4  10  -24.36   49.19 
  -1   5  10  -59.04   49.95 
  -1   5  10    9.41   38.23 
   1  -5  10   -1.08   44.20 
  -5   4 -11   70.11   79.07 
   4   1 -11   67.38   62.76 
  -4  -1 -11  151.34   67.15 
  -4  -1 -11  121.53   41.10 
  -5   4  11  123.26  102.75 
  -1   5 -11  185.82   94.74 
  -1   5 -11  249.93   99.55 
   1  -5 -11  196.88   94.62 
   4   1  11   68.35   51.45 
  -4  -1  11  141.52   93.38 
  -5   4  11  279.02  114.75 
   1  -5 -11   20.97   45.12 
  -5   4 -11  135.48   76.85 
  -5   4 -11  100.01   72.55 
   4   1 -11   35.73   39.93 
  -4  -1  11    4.07   41.39 
  -4  -1 -11   58.27   52.31 
   1  -5  11  157.76   93.78 
   5  -4 -11  171.53   73.08 
   5  -4 -11  144.66   74.94 
   5  -4  11   59.52   57.24 
  -1   5  11   74.13   58.12 
   1  -5  11   12.02   52.94 
  -3  -2   0 9799.35  280.81 
   5  -3   0 8426.68  268.20 
   3   2   0 9713.58  281.48 
   2  -5   0 9113.07  277.73 
   5  -3   0 9274.89  317.09 
   3   2   0 8908.44  271.84 
   3   2   0 9578.53  225.94 
   5  -3   0 9554.18  247.33 
   2  -5   0 9490.58  310.26 
  -3  -2   0 8926.83  226.45 
   5  -3   0 9326.37  269.97 
   3   2   0 8890.18  341.07 
   2  -5   0 9021.15  234.29 
  -2   5   0 9669.50  261.01 
   5  -3   1 6745.89  224.48 
   5  -3  -1 7113.52  237.76 
  -2   5  -1 7643.59  273.41 
  -2   5   1 7772.11  233.48 
  -2   5  -1 7661.34  211.10 
  -2   5  -1 6082.60  186.13 
  -3  -2  -1 7466.52  239.66 
   5  -3   1 7469.40  251.31 
   3   2  -1 7690.27  263.37 
   2  -5   1 7060.53  253.23 
  -3  -2   1 7646.71  249.30 
   3   2  -1 7510.82  238.52 
   3   2   1 8128.15  242.23 
   5  -3  -1 7132.70  234.34 
   5  -3  -1 6987.26  254.30 
   3   2  -1 7597.27  202.96 
  -5   3  -1 7484.79  253.43 
   3   2   1 7549.69  240.09 
   2  -5   1 7765.76  196.26 
   5  -3   1 7492.77  230.85 
  -2   5   1 7608.43  235.05 
   3   2  -1 7232.24  222.00 
  -3  -2   1 7211.25  219.45 
   2  -5  -1 7614.64  266.70 
   2  -5  -1 7196.53  225.29 
   3   2   1 7493.60  271.46 
   5  -3  -1 7439.69  175.72 
   5  -3   2 13132.5   347.4 
  -3  -2   2 12719.7   364.7 
   2  -5  -2 14414.0   356.8 
   5  -3   2 13360.2   369.6 
   2  -5   2 13240.7   389.9 
  -2   5   2 13303.0   341.4 
   2  -5   2 13859.6   380.4 
   3   2  -2 13318.9   358.0 
  -5   3  -2 13591.7   367.5 
  -3  -2   2 11195.7   343.9 
   3   2   2 13252.8   384.6 
  -3  -2  -2 12216.6   364.1 
   2  -5  -2 12563.8   298.6 
  -2   5  -2 10541.2   276.9 
  -2   5   2 13443.6   323.7 
   2  -5   2 12808.7   345.9 
  -2   5   2 12406.2   361.6 
   3   2  -2 13037.2   387.4 
   3   2   2 12431.1   351.5 
   2  -5   2 13366.7   285.9 
  -3  -2  -2 14556.8   318.2 
  -5   3  -2 10687.2   283.3 
   3   2  -2 12833.6   350.8 
   5  -3   2 13194.6   386.4 
   3   2   2 12957.8   368.2 
   2  -5  -2 12844.9   372.6 
  -2   5  -2 13434.8   366.6 
   5  -3  -2 12878.5   372.7 
   3   2   2 13472.6   279.7 
   5  -3  -2 12817.7   378.1 
   2  -5  -2 13021.9   371.2 
   3   2  -3 3440.45  182.24 
   5  -3  -3 3893.25  197.60 
   2  -5   3 3690.46  196.07 
   2  -5   3 4110.36  193.48 
   2  -5  -3 3922.85  168.92 
   5  -3  -3 3710.39  118.71 
   3   2  -3 3725.07  202.19 
   3   2  -3 3973.72  178.31 
  -3  -2  -3 3855.05  190.40 
  -2   5  -3 4041.50  210.91 
   3   2   3 4151.17  190.49 
  -5   3  -3 3447.69  116.28 
   5  -3   3 3626.17  185.59 
  -2   5  -3 3609.03  188.98 
  -2   5   3 4038.28  162.00 
   5  -3   3 3722.27  169.46 
   2  -5  -3 3929.68  199.51 
  -2   5   3 3990.76  176.87 
   2  -5   3 4174.43  197.35 
  -2   5  -3 4162.10  120.15 
   5  -3   3 3815.33  118.77 
  -2   5   3 3877.22  187.56 
   3   2   3 4038.34  204.60 
   2  -5   3 3972.30  119.67 
  -3  -2   3 3810.71  191.91 
   5  -3   3 3850.13  202.25 
   3   2   3 4043.41  179.34 
   2  -5   3 3888.82  114.32 
   5  -3  -3 3799.69  190.50 
   2  -5  -3 3925.49  162.54 
  -3  -2  -3 2683.50  143.43 
  -2   5  -4 2531.07  177.33 
   2  -5  -4 2617.58  149.63 
   5  -3   4 2521.77  179.72 
   3   2   4 2988.16  160.72 
   5  -3  -4 2780.31  184.33 
   3   2   4 2644.30  137.94 
   3   2   4 2854.81  186.59 
  -3  -2  -4 2953.91  179.26 
  -2   5   4 3001.60  174.85 
   5  -3   4 2717.68  173.15 
  -3  -2   4 2491.35  173.73 
   5  -3  -4 2679.74  174.64 
  -2   5  -4 2694.60  183.73 
   3   2  -4 2166.45  141.63 
  -2   5   4 2649.09  166.66 
   3   2   4 2804.93  168.95 
   5  -3  -4 2834.86  123.54 
   2  -5   4 2877.10  173.39 
   2  -5   4 2917.76  182.55 
  -3  -2  -4 2409.09  153.19 
   5  -3   4 2721.75  106.07 
  -2   5   4 2207.33  126.58 
   5  -3  -4 2889.82   86.16 
   2  -5  -4 2764.90  182.23 
   2  -5   4 2833.90  187.44 
  -3  -2  -4 2696.15  173.97 
   3   2  -4 2645.81  186.66 
   5  -3   4 2755.79  160.32 
   3   2  -4 2670.03  174.27 
   5  -3  -4 3072.77  190.39 
  -5   3  -4 2149.46  134.30 
  -2   5  -4 2538.99  114.56 
  -5   3  -4 2752.30  170.40 
   2  -5  -4 2766.24  160.94 
  -5   3   4 2792.01   87.39 
   2  -5   4 2574.45   96.70 
  -2   5   5  798.37   77.35 
   3   2  -5  844.95  109.97 
  -5   3   5 1020.36  119.96 
   5  -3  -5  847.39  111.45 
   2  -5  -5  939.11  112.82 
   3   2   5  979.76  117.48 
   5  -3  -5  840.09   77.46 
   2  -5  -5  777.64   86.21 
   3   2   5  867.44  100.44 
   3   2   5  726.43   80.79 
  -3  -2   5  831.51  107.01 
  -2   5   5  810.22   98.46 
  -5   3  -5 1107.82  118.72 
   2  -5   5  887.04   99.28 
   3   2  -5  702.15   84.64 
   5  -3   5  889.52   62.84 
  -2   5  -5  992.42   81.34 
  -5   3   5  834.80   95.68 
   2  -5   5  970.98   60.84 
  -2   5  -5 1159.37  129.88 
   5  -3  -5  923.50  113.01 
  -5   3   5  881.93   57.48 
  -5   3  -5  730.92   82.99 
   3   2   5  949.73   94.58 
  -3  -2  -5  704.83   95.43 
  -3  -2  -5 1057.22  115.09 
   3   2  -5  818.14  121.03 
   5  -3   5  748.42   94.70 
   2  -5   5  799.29  107.81 
   5  -3  -5  984.04  120.96 
   2  -5  -5  908.75  103.59 
  -2   5   5  789.97  100.52 
   2  -5   5  823.86  106.02 
  -3  -2   5  912.88  121.08 
  -3  -2  -5  971.70  105.16 
  -2   5  -5  884.03  115.04 
   5  -3   5 1066.79  114.99 
   5  -3   5  981.38  120.49 
   3   2   6 2719.70  181.32 
   2  -5   6 3000.44  128.23 
  -2   5   6 2687.44  191.17 
   2  -5  -6 2938.47  191.36 
  -3  -2  -6 3045.03  216.81 
   5  -3  -6 3151.10  225.39 
   2  -5  -6 3240.38  232.26 
   5  -3  -6 2893.24  221.30 
  -3  -2   6 2833.87  230.04 
  -2   5   6 3197.83  225.10 
  -2   5  -6 3276.22  240.17 
  -2   5  -6 3195.95  171.56 
   3   2   6 3029.61  230.99 
   2  -5   6 2926.90  219.62 
   2  -5   6 3070.46  230.26 
  -3  -2   6 2838.08  219.62 
   5  -3  -6 3038.84  227.08 
   5  -3   6 2741.50  196.67 
  -2   5  -6 3111.51  234.48 
  -3  -2  -6 3095.88  214.26 
  -5   3  -6 3102.75  190.95 
   2  -5  -6 2861.45  203.99 
  -5   3  -6 3418.12  230.80 
   3   2  -6 2927.43  232.94 
   2  -5   6 3160.25  207.40 
  -5   3   6 2488.29  186.56 
   3   2   6 2907.22  183.93 
   3   2  -6 2879.13  224.18 
   5  -3  -6 2702.64  165.65 
  -3  -2  -6 3168.41  223.38 
  -5   3   6 3328.62  137.28 
   3   2   6 3114.32  206.55 
   3   2  -6 3052.67  197.41 
   5  -3   6 2310.47  123.45 
  -2   5   6 3363.01  177.81 
   5  -3   6 2724.17  226.34 
   5  -3   6 3023.03  210.36 
  -5   3   6 3341.12  244.64 
   2  -5  -6 3160.18  224.17 
   2  -5  -7 3261.98  243.63 
  -5   3  -7 3268.78  251.81 
  -2   5  -7 3781.77  278.67 
  -2   5   7 3874.20  207.19 
   2  -5  -7 4412.57  293.31 
   3   2  -7 4065.61  288.71 
   3   2   7 3803.34  232.80 
  -3  -2   7 3581.37  213.59 
   5  -3  -7 3161.02  255.04 
   2  -5   7 3876.68  282.86 
  -5   3   7 3779.96  242.19 
   2  -5   7 3810.33  271.65 
   5  -3   7 3778.59  285.65 
  -3  -2  -7 4074.15  270.30 
  -3  -2  -7 3760.19  262.43 
  -2   5   7 4043.50  275.95 
  -5   3  -7 3832.56  235.01 
   2  -5  -7 4017.91  277.47 
  -3  -2   7 4034.04  292.03 
  -2   5   7 3635.60  238.77 
   3   2   7 4079.78  250.45 
  -2   5  -7 4123.98  215.36 
  -3  -2  -7 4177.79  274.87 
  -5   3   7 2536.76  142.08 
  -3  -2   7 3378.70  263.14 
   5  -3  -7 3833.84  279.72 
  -5   3   7 4218.18  292.78 
   5  -3   7 3024.44  229.65 
  -2   5  -7 4012.71  283.42 
   5  -3   7 3960.38  255.35 
   3   2  -7 3353.46  266.45 
   5  -3  -7 3605.63  211.31 
   2  -5  -7 3820.25  236.29 
   3   2   7 3932.67  287.96 
  -5   3   7 3803.32  271.79 
   3   2  -7 3525.82  231.01 
   3   2   7 3952.01  226.96 
   5  -3  -7 4172.80  276.79 
   2  -5   7 3948.75  248.77 
  -2   5  -8 4190.80  309.08 
  -3  -2   8 3219.90  275.18 
   3   2   8 3866.59  303.70 
   5  -3  -8 3183.08  272.21 
  -5   3   8 4039.99  311.15 
   2  -5   8 3814.73  303.06 
   5  -3  -8 2903.80  207.94 
  -3  -2  -8 4043.29  292.67 
  -2   5   8 3259.47  253.54 
   5  -3   8 4245.21  323.15 
   5  -3  -8 3998.55  302.21 
   3   2  -8 3658.30  248.54 
  -3  -2   8 3874.67  308.58 
  -5   3  -8 3232.56  265.90 
   2  -5  -8 4204.65  304.00 
  -2   5   8 2740.61  250.17 
  -5   3   8 3958.56  260.32 
   5  -3   8 3668.63  268.43 
   3   2  -8 4362.85  321.95 
  -5   3   8 3763.29  288.32 
  -3  -2  -8 2836.55  247.47 
  -2   5  -8 3944.17  227.48 
   2  -5  -8 2908.75  255.50 
  -2   5   8 2744.94  188.24 
   3   2  -8 2782.55  256.68 
   5  -3   8 3901.48  268.81 
   3   2   8 3468.33  250.71 
  -3  -2  -8 4072.24  289.68 
  -2   5   8 3655.51  252.54 
  -5   3  -8 3017.05  222.49 
  -2   5  -8 4024.96  310.02 
   2  -5   8 3672.20  285.32 
  -5   3  -8 3642.81  281.02 
   5  -3  -8 4141.42  290.06 
   2  -5  -8 3767.73  288.06 
   3   2   8 4020.92  262.36 
   2  -5   8 3255.22  236.21 
   3   2   8 2673.97  198.06 
   2  -5  -8 3287.88  239.55 
  -2   5   9 1236.06  178.40 
   2  -5   9 1236.99  173.13 
  -2   5  -9 1310.55  194.68 
   2  -5  -9 1109.63  147.21 
   3   2  -9 1581.50  206.12 
   3   2  -9 1027.57  138.02 
  -3  -2  -9 1263.65  172.61 
   2  -5  -9 1327.16  180.77 
  -2   5   9 1245.01  154.36 
  -5   3  -9 1334.42  191.55 
   5  -3  -9 1228.10  164.43 
  -3  -2  -9 1454.46  182.92 
   5  -3   9 1220.75  161.89 
  -5   3  -9 1321.00  184.70 
   3   2   9 1390.81  159.71 
   2  -5   9 1650.57  215.59 
  -3  -2  -9 1328.85  187.75 
   5  -3   9 1218.25  167.80 
  -5   3  -9  959.86  155.79 
   5  -3  -9 1159.62  174.87 
   5  -3  -9 1576.10  206.55 
   2  -5   9 1363.89  158.33 
  -5   3  -9 1247.10  150.49 
   3   2   9 1324.31  190.57 
   5  -3   9 1441.31  203.15 
  -5   3   9 1290.54  174.07 
  -5   3   9 1340.63  158.93 
  -3  -2   9 1172.37  177.20 
  -3  -2   9 1358.75  193.46 
  -2   5   9 1465.52  178.76 
  -3  -2  -9 1285.46  169.17 
   3   2   9 1391.57  168.27 
  -2   5  -9 1383.33  194.94 
   3   2  -9 1519.54  204.56 
  -5   3   9 1732.81  214.30 
   2  -5  -9 1160.29  166.19 
   3   2  10  901.71  175.17 
  -5   3  10  790.42  155.39 
   2  -5  10  774.15  164.08 
   5  -3  10 1720.10  235.63 
   5  -3  10  698.11  150.89 
  -3  -2 -10  581.42  130.66 
  -5   3  10  574.57  135.22 
  -3  -2 -10  761.98  137.63 
  -5   3 -10  954.87  170.20 
   2  -5  10  872.96  159.21 
  -2   5 -10  647.82  148.44 
  -3  -2 -10  616.50  126.74 
   5  -3 -10  737.51  142.12 
  -5   3 -10  727.40  148.16 
  -3  -2  10  883.69  167.35 
   2  -5 -10  746.06  148.47 
  -2   5  10  750.07  133.49 
  -2   5  10 1119.32  182.02 
   5  -3  10  789.09  140.51 
   3   2 -10  680.11  146.20 
  -3  -2  10  615.63  134.73 
   5  -3 -10  644.64  136.34 
   5  -3 -10  690.63  146.96 
  -3  -2 -10  630.92  146.54 
  -5   3 -10  921.89  172.23 
   2  -5 -10  714.58  138.02 
  -2   5 -10  853.02  159.62 
   3   2 -10  943.97  181.96 
   5  -3  11  489.88  139.98 
   5  -3 -11  329.92  109.19 
  -5   3  11  267.80  103.75 
  -3  -2 -11  593.96  139.56 
  -3  -2 -11  712.77  162.27 
  -2   5  11  488.95  123.09 
   3   2  11  609.70  144.89 
   5  -3 -11  379.27  108.75 
  -3  -2 -11  626.49  147.89 
   5  -3 -11  470.33  119.65 
  -5   3 -11  467.38  130.95 
   2  -5 -11  404.35  131.23 
  -2   5  11  510.56  131.19 
  -2   5 -11  443.30  113.91 
  -5   3 -11  436.46  127.40 
  -5   3  11  581.47  148.52 
  -3  -2  11  571.29  157.08 
  -5   3 -11  657.67  140.94 
  -3  -2  11  628.93  158.08 
   3   2 -11  555.10  145.61 
  -3  -2 -11  801.51  154.30 
   2  -5  11  415.28  121.66 
   2  -5  11  499.87  147.75 
   2  -5 -11  783.33  158.64 
  -2   5 -11  441.95  137.16 
  -2   5 -11  291.62  107.95 
   3   2 -11  710.74  163.22 
   3  -5   0  134.46   37.46 
   5  -2   0   96.96   38.78 
   2   3   0  134.28   29.39 
   2   3   0  153.75   22.02 
   5  -2   0  118.13   21.45 
   3  -5   0  136.01   21.42 
   2   3   0  156.88   46.25 
  -3   5   0  177.43   29.83 
   5  -2   0  150.60   24.39 
   3  -5   0  136.59   30.10 
  -5   2   0   99.06   17.42 
  -2  -3   0  112.63   20.10 
   2   3   0  165.04   35.07 
   5  -2   0  144.40   33.10 
  -2  -3   0  155.63   33.54 
   3  -5   1 1805.60  104.73 
   2   3  -1 1807.43  100.65 
  -2  -3  -1 1714.71   81.87 
  -2  -3   1 1604.01   95.87 
  -3   5  -1 1786.76  125.81 
   2   3   1 1799.60   77.28 
   2   3  -1 1610.16  104.49 
   3  -5   1 1759.22   82.17 
  -2  -3  -1 1632.39  104.10 
   5  -2  -1 1697.57  108.41 
  -5   2  -1 1168.01   76.80 
  -3   5   1 1665.07   98.23 
   2   3  -1 1817.57   98.19 
  -3   5  -1 1267.71   65.44 
   2   3  -1 1739.74   90.20 
  -2  -3   1 1331.87   95.92 
   2   3  -1 1658.30   99.03 
   3  -5   1 1824.78  121.80 
  -5   2  -1 1666.15   91.71 
   5  -2  -1 1709.18  118.69 
   2   3   1 1832.44  110.30 
   5  -2  -1 1492.37   68.98 
   3  -5  -1 1807.81  119.45 
  -5   2  -1 1557.85   93.12 
   3  -5  -1 1659.50   94.73 
   2   3   1 1683.79  102.98 
   5  -2   1 1670.37  100.14 
  -5   2   1 1289.27   61.93 
   5  -2   1 1572.76   83.62 
   2   3   1 1708.21  102.18 
   3  -5  -1 1721.79   91.99 
   5  -2   1 1616.30  113.73 
   2   3   2 5515.83  208.76 
   3  -5   2 4936.96  213.37 
   3  -5   2 5235.61  194.43 
  -2  -3   2 5061.43  206.39 
   5  -2   2 5334.86  176.36 
   5  -2   2 5228.49  208.42 
   3  -5  -2 5455.06  216.29 
   2   3  -2 5086.63  185.01 
  -3   5   2 5504.42  180.91 
   2   3  -2 5046.67  214.53 
   5  -2   2 5356.25  225.27 
  -5   2  -2 5712.23  195.34 
  -2  -3  -2 5172.90  209.61 
   3  -5  -2 5305.40  179.46 
  -3   5  -2 4402.14  210.71 
  -3   5   2 5066.98  205.36 
   3  -5  -2 5387.15  220.61 
  -3   5   2 5295.86  172.62 
   5  -2   2 5120.21  162.54 
   5  -2  -2 5261.69  216.23 
   5  -2  -2 4951.58  210.13 
   3  -5   2 5304.86  210.01 
   3  -5  -2 4557.31  160.43 
   2   3  -2 5238.29  201.31 
   2   3   2 5295.05  204.19 
   2   3   2 4623.78  198.14 
   5  -2  -3 2147.21  142.15 
   3  -5  -3 1795.73  104.48 
   3  -5   3 2145.91  136.71 
   2   3   3 2114.46  132.39 
  -5   2  -3 1726.96  115.04 
   2   3   3 2089.28  129.46 
   2   3   3 2116.86  139.24 
  -2  -3  -3 2002.65  138.62 
  -3   5   3 2033.57  101.49 
  -3   5   3 2080.05  136.01 
   2   3  -3 2093.48  138.04 
  -2  -3   3 1968.04  137.40 
   3  -5  -3 1985.28  138.27 
   5  -2   3 2007.76  135.44 
   3  -5   3 1882.61  136.80 
   5  -2  -3 2137.81  141.65 
  -2  -3  -3 2423.77  129.92 
   3  -5   3 1952.45  133.86 
   5  -2   3 1872.52  143.97 
  -3   5   3 2185.53  128.20 
   2   3  -3 2039.60  117.92 
   5  -2   3 1669.72  103.81 
   5  -2   3 1889.63   92.51 
  -3   5  -3 2091.35  148.01 
   3  -5  -3 1879.52  114.30 
  -3   5  -3 2058.54   79.33 
   5  -2  -3 1614.30  130.41 
   2   3  -3 1868.21  144.71 
  -2  -3  -3 1958.47  132.90 
   2   3   4   38.77   27.59 
   3  -5  -4   10.33   21.68 
   2   3  -4    2.91   24.11 
   3  -5  -4   -5.74   17.87 
   5  -2   4    3.97   17.55 
   2   3   4   12.16   19.50 
  -3   5  -4   60.10   29.22 
   3  -5   4   39.06   32.39 
   5  -2  -4    3.05    4.97 
  -5   2  -4   57.47   26.01 
  -3   5   4  -12.09   20.16 
   2   3  -4   16.63   13.44 
   2   3   4   42.66   17.70 
  -3   5   4    5.11    9.38 
  -5   2  -4   25.08   15.42 
   5  -2   4   16.08   18.47 
   5  -2   4   70.08   36.41 
  -3   5  -4   51.12   16.93 
  -2  -3  -4   29.38   28.35 
  -3   5   4   20.74   30.76 
  -2  -3  -4   14.58   17.24 
   3  -5   4   42.42   27.06 
   3  -5  -4   30.65   18.47 
   5  -2  -4   -6.22   19.64 
  -2  -3   4  -19.32   23.16 
  -2  -3  -4  -12.06   22.81 
   5  -2  -4  -44.62   37.08 
   3  -5   4  -24.51   29.13 
   5  -2  -4   -4.83   18.61 
   2   3  -4   -2.83   21.56 
   5  -2   4   23.78    8.99 
   2   3   5   41.31   33.43 
  -2  -3   5    5.89   20.27 
   2   3   5    3.81   17.71 
   2   3  -5    6.78   15.14 
  -2  -3   5  -17.82   30.22 
  -3   5  -5   21.99   37.89 
   5  -2   5    2.41    9.38 
   3  -5  -5   -0.59   14.78 
   2   3   5   15.44   14.18 
  -3   5   5   -0.21   26.24 
   5  -2   5   16.25   19.62 
   5  -2  -5  -13.02   25.17 
   3  -5   5    6.94    5.64 
  -3   5  -5   24.64   15.21 
  -3   5   5   -0.79   22.29 
  -5   2  -5   43.93   34.83 
  -5   2  -5   15.95   16.09 
   2   3  -5  -17.19   35.47 
   2   3  -5    3.28   21.68 
   5  -2  -5   31.88   36.11 
   3  -5  -5   -7.81   14.39 
  -2  -3  -5   -8.55   24.51 
  -3   5  -5   28.39   33.75 
   3  -5   5  -26.44   31.59 
   3  -5   5    9.66   17.60 
   5  -2   5    7.15   19.32 
   5  -2  -5   -8.94   23.25 
  -2  -3  -5   -0.20   21.20 
  -3   5   5   -6.89   10.67 
   5  -2   5  -12.85   26.17 
   3  -5  -5  -28.17   30.76 
   3  -5   5    9.63   21.99 
  -2  -3  -5    0.22   23.94 
  -3   5  -6  587.53   97.61 
   5  -2   6  471.55   79.60 
   3  -5  -6  640.61  104.86 
  -5   2   6  499.93   79.67 
  -2  -3  -6  543.66   91.15 
   3  -5  -6  461.95   76.77 
  -2  -3  -6  450.36   78.33 
   2   3  -6  611.01   82.38 
   2   3   6  497.66   77.47 
   3  -5   6  424.85   82.97 
  -2  -3  -6  580.08   89.57 
   3  -5   6  512.82   44.69 
   5  -2   6  482.37   78.28 
   2   3   6  535.12   93.99 
  -5   2   6  491.23   94.99 
  -5   2  -6  533.81   93.08 
   5  -2  -6  567.30   94.90 
  -2  -3   6  524.86   92.89 
  -3   5   6  680.07   72.84 
  -2  -3   6  544.31   92.72 
   5  -2   6  513.71   58.00 
  -5   2  -6  609.61   84.15 
   3  -5   6  638.62   95.78 
   3  -5   6  498.43   92.54 
  -3   5   6  593.14   95.85 
  -3   5   6  442.03   75.27 
  -3   5  -6  569.11   67.62 
   5  -2   6  598.11  102.44 
  -3   5  -6  614.89  102.48 
   5  -2  -6  427.43   85.84 
   2   3   6  564.95   82.02 
   2   3  -6  582.61  101.50 
  -5   2  -6  607.00   96.63 
   2   3  -6  396.38   80.45 
   2   3   6  580.90   83.91 
  -5   2   6  556.95   89.44 
   5  -2  -6  591.10  100.98 
   3  -5  -6  476.45   71.36 
   5  -2  -7  941.67  105.76 
   2   3  -7  709.07  143.27 
   2   3  -7 1053.65  120.14 
   5  -2   7  925.50  119.17 
  -2  -3  -7  664.07  106.82 
  -3   5  -7 1104.00  149.33 
   5  -2   7 1024.01  146.05 
   5  -2  -7 1039.57  145.48 
  -5   2   7  737.51  106.97 
  -2  -3   7  883.06  129.89 
   3  -5   7  978.33  124.43 
  -3   5   7  832.00  114.50 
  -2  -3   7  957.31  142.87 
  -3   5   7 1199.80  150.19 
   5  -2   7  925.33  121.43 
   2   3   7  895.76  114.43 
  -3   5  -7 1055.74  105.24 
  -5   2  -7  979.13  123.39 
   2   3   7  989.41  139.62 
   3  -5   7  764.33  123.49 
  -5   2   7 1030.89  147.47 
   3  -5   7  850.66  135.86 
  -2  -3  -7 1139.67  142.80 
  -3   5   7 1000.68   95.00 
   3  -5  -7  837.69  107.74 
   2   3   7 1152.86  128.84 
   5  -2  -7  968.61  137.02 
   2   3  -7 1115.13  151.07 
  -2  -3   7  867.63   97.17 
   3  -5  -7  784.54  126.65 
   3  -5  -7 1030.77  136.32 
  -5   2  -7 1116.55  140.33 
   3  -5  -7 1105.52  142.47 
   5  -2  -7 1205.73  142.41 
  -5   2  -7  933.91  129.64 
  -2  -3  -7 1230.43  142.82 
  -5   2   7  959.06  135.17 
  -3   5  -7 1072.90  145.17 
   2   3   7  854.98  106.67 
   3  -5  -8  781.82  132.57 
   5  -2   8  590.81  104.56 
   5  -2  -8  956.09  140.57 
  -2  -3  -8  578.57  112.99 
  -5   2  -8  800.42  116.71 
  -2  -3  -8 1011.25  144.70 
   2   3   8  650.58   96.85 
   3  -5   8  794.16  127.34 
   5  -2  -8  820.98  108.32 
  -3   5  -8 1052.38  114.64 
   3  -5   8  945.29  154.29 
  -5   2  -8  505.46  107.67 
   2   3   8  677.87  125.68 
  -3   5   8  626.08  117.63 
  -3   5   8  636.93  114.28 
  -5   2   8  852.55  119.60 
   2   3   8  824.82  115.71 
   3  -5   8 1051.57  134.12 
  -2  -3  -8  754.51  122.57 
   3  -5  -8  508.45  110.80 
  -3   5  -8  571.04  113.62 
   5  -2   8 1096.91  164.12 
   2   3  -8  646.83  101.12 
  -5   2   8  812.53  131.14 
   5  -2  -8  897.64  146.56 
   5  -2   8  886.62  127.46 
  -2  -3  -8  727.66  127.50 
  -5   2  -8  757.72  127.14 
   3  -5  -8  781.16  108.14 
  -2  -3   8  888.66  152.43 
   2   3   8  864.11  123.75 
  -3   5   8  740.62  113.19 
   2   3  -8  795.17  132.59 
   2   3  -8  885.79  145.10 
  -3   5  -8  695.98  126.73 
  -5   2   8  808.45  140.15 
   5  -2  -8  849.09  139.46 
  -2  -3   8  734.73  126.59 
   3  -5  -9  546.04  122.71 
  -3   5   9  560.55  110.47 
  -5   2  -9  362.94   85.07 
   3  -5  -9  601.50  124.70 
   5  -2  -9  531.81  124.37 
  -2  -3  -9  386.27   96.85 
   5  -2   9  354.07   82.90 
   3  -5   9  378.66   86.12 
   5  -2  -9  399.60  113.10 
   2   3  -9  458.50   92.88 
  -3   5   9  380.20   84.49 
  -2  -3   9  486.19  122.73 
   5  -2  -9  540.79  113.72 
  -5   2  -9  450.36  113.51 
  -5   2  -9  423.00  105.82 
   2   3   9  405.67   93.81 
   2   3  -9  521.53  117.32 
  -2  -3  -9  484.04  106.09 
   2   3   9  499.92   91.67 
  -3   5  -9  555.69  135.65 
   3  -5   9  575.03  124.43 
  -5   2  -9  465.59  114.02 
  -5   2   9  372.73  112.33 
  -2  -3   9  407.14  103.89 
   5  -2   9  418.91   95.85 
  -2  -3  -9  314.60   93.17 
  -5   2   9  350.77  100.12 
   3  -5   9  473.50  123.83 
  -3   5  -9  607.32  134.30 
   5  -2   9  616.35  132.05 
   2   3   9  441.51  113.47 
  -2  -3  -9  462.35  108.03 
   2   3  -9  438.22  110.09 
  -3   5   9  359.27   94.84 
  -5   2 -10  -56.24   64.58 
  -2  -3  10  -24.59   41.14 
  -2  -3 -10   59.01   60.11 
   5  -2 -10  -42.59   59.69 
   3  -5 -10   -8.08   55.34 
  -5   2  10   34.77   43.01 
   2   3 -10   91.36   65.22 
  -3   5 -10   16.79   62.92 
   5  -2 -10   -9.77   32.04 
   3  -5  10   25.49   41.77 
  -3   5  10   50.72   60.63 
  -5   2 -10  -30.55   60.15 
  -3   5 -10   48.20   44.84 
  -3   5  10   47.57   49.61 
   2   3 -10   80.75   60.49 
  -2  -3 -10   57.24   61.28 
   3  -5  10   39.12   32.91 
   5  -2 -10  -41.12   35.80 
   5  -2  10   23.15   30.38 
  -2  -3  10  110.72   77.95 
   5  -2  10  116.73   78.45 
   3  -5 -10   22.46   31.63 
  -5   2  10  117.21   76.41 
  -2  -3 -10   52.02   44.42 
   2   3  10   -5.30   37.45 
  -5   2 -10   25.70   40.50 
  -2  -3 -10   29.44   39.22 
   2   3 -11  -50.00   49.07 
   3  -5  11  -71.47   70.03 
   2   3  11  -17.07   49.47 
  -2  -3  11  -55.43   57.79 
   3  -5 -11   19.57   51.37 
  -5   2  11   66.61   56.53 
   3  -5  11   -6.59   49.38 
  -3   5  11   25.96   74.85 
  -2  -3 -11   63.72   52.49 
  -2  -3 -11   31.58   45.67 
  -5   2 -11   85.21   68.60 
  -3   5 -11  -55.84   72.71 
   3  -5 -11 -115.81   79.30 
  -5   2 -11  -29.82   79.70 
  -3   5  11   -1.55   58.37 
  -3   5 -11   76.70   41.57 
   5  -2 -11  -11.12   45.22 
   5  -2 -11  133.56   90.77 
   2   3 -11   38.83   49.23 
   5  -2  11   26.61   63.61 
  -2  -3 -11   19.66   48.97 
  -2  -3 -11   16.25   55.47 
  -3   5 -11   53.40   58.94 
  -5   2  11  -38.65   68.30 
   5  -2 -11   70.46   56.04 
  -2  -3  11   26.16   79.66 
  -5   2 -11  -69.62   69.16 
   1   4   0 3984.58  159.40 
  -1  -4   0 3782.46  172.64 
   5  -1   0 3944.01  172.91 
   1   4   0 3935.98  166.99 
   4  -5   0 3538.15  177.80 
   4  -5   0 4060.35  140.60 
   1   4   0 3901.94  160.65 
  -5   1   0 4234.99  142.00 
  -4   5   0 3120.09  123.71 
   4  -5   0 4053.96  126.61 
   5  -1   0 3830.88  214.58 
   1   4   0 4506.97  186.80 
  -4   5   0 4022.60  145.35 
   5  -1   0 3802.59  143.19 
  -1  -4   0 3973.28  158.07 
   4  -5   0 4002.32  153.96 
   5  -1   1  185.85   35.03 
  -1  -4  -1  296.96   41.66 
   1   4   1  287.54   43.06 
  -1  -4   1  266.31   41.24 
   4  -5  -1  214.31   30.50 
  -4   5  -1  196.68   25.02 
   5  -1  -1  161.41   21.43 
   4  -5  -1  226.58   31.32 
   5  -1   1  308.28   56.69 
   5  -1  -1  210.67   26.15 
  -5   1  -1  220.96   27.53 
  -4   5  -1  223.37   53.23 
   4  -5   1  296.19   50.85 
   4  -5  -1  322.32   54.87 
   1   4  -1  297.16   42.97 
   4  -5   1  247.19   43.06 
   1   4   1  203.91   37.43 
  -1  -4   1  311.00   50.85 
   4  -5  -1  223.24   35.75 
  -5   1  -1  240.14   37.05 
   5  -1   1  254.45   25.30 
   5  -1  -1  207.40   39.66 
  -4   5   1  249.07   30.12 
  -5   1  -1  238.89   27.42 
   1   4  -1  322.17   44.57 
  -1  -4  -1  231.24   42.23 
   1   4  -1  246.57   40.60 
   1   4   1  258.40   38.32 
  -4   5  -1  165.79   18.44 
  -5   1   1  202.18   27.25 
   4  -5   1  290.35   28.00 
   5  -1  -1  257.07   49.43 
  -4   5   1  210.42   34.31 
   4  -5  -2   54.32   19.15 
   4  -5   2  101.81   29.06 
   1   4   2   66.98   26.23 
  -1  -4  -2   70.72   19.62 
  -4   5  -2   76.37   34.54 
   1   4  -2   37.12   15.64 
   4  -5  -2   43.62   22.77 
  -4   5   2   70.15   23.40 
   4  -5   2   47.94   28.11 
   5  -1  -2   61.49   13.96 
   1   4  -2   98.87   35.12 
   1   4   2   77.55   24.52 
   5  -1   2  126.57   37.78 
   5  -1  -2   75.49   14.91 
  -5   1  -2   68.41   25.05 
   4  -5  -2   66.32   19.24 
   5  -1  -2   70.46   21.98 
   5  -1  -2   89.32   29.78 
  -5   1  -2   82.96   25.30 
   5  -1  -2   48.74   21.22 
  -1  -4  -2   69.10   23.03 
   5  -1   2   40.40   19.23 
   5  -1   2   83.64   31.45 
   1   4  -2   42.58   20.10 
  -5   1  -2   54.18   11.91 
   4  -5  -2   92.34   30.78 
  -1  -4   2   43.94   20.02 
   4  -5   2   50.26   22.25 
  -1  -4  -2   42.76   22.40 
  -4   5   2  105.20   22.37 
   5  -1   2   67.78   17.63 
   1   4   2   57.31   21.43 
   1   4   2   68.69   33.55 
   5  -1  -3 3123.13  100.32 
  -5   1  -3 2778.23  164.55 
   1   4  -3 3085.53  177.78 
   1   4   3 3006.17  162.91 
   1   4   3 3219.11  167.38 
   4  -5  -3 3013.36  148.07 
  -1  -4   3 2867.14  171.90 
  -4   5   3 2805.47  163.35 
   5  -1  -3 2959.31  167.95 
   1   4  -3 3110.15  138.63 
   1   4   3 3196.26  162.07 
   5  -1   3 2966.57  167.69 
  -1  -4  -3 2774.17  167.26 
   4  -5  -3 2941.16  125.73 
   1   4  -3 2821.92  167.86 
   5  -1   3 2690.95  180.61 
  -4   5   3 2981.63  158.26 
   4  -5  -3 2946.18  173.64 
  -5   1  -3 2968.88  145.72 
   4  -5   3 2925.73  167.59 
   4  -5   3 2977.39  167.39 
   4  -5   3 3111.78  174.39 
   5  -1  -3 2712.59  171.13 
   5  -1   3 2997.39  129.84 
  -4   5  -3 3083.18  109.32 
  -4   5  -3 3170.83  183.83 
   5  -1  -3 3046.16  170.23 
  -1  -4  -3 3348.46  172.60 
   5  -1   3 2863.63  131.69 
   5  -1  -3 3158.30  102.72 
  -4   5   3 2863.51  110.89 
   5  -1  -4  539.09   78.34 
  -4   5  -4  697.30   94.28 
   4  -5   4  553.14   77.47 
  -5   1  -4  570.18   78.47 
   5  -1   4  588.84   78.33 
   4  -5   4  565.46   80.75 
  -1  -4   4  434.43   70.27 
   5  -1  -4  547.12   81.76 
   5  -1  -4  514.66   77.50 
   1   4  -4  556.36   83.08 
  -5   1  -4  570.92   71.50 
   1   4   4  544.40   77.83 
  -4   5  -4  477.05   48.59 
   5  -1   4  496.86   53.91 
   1   4  -4  596.63   84.92 
  -1  -4  -4  596.43   80.65 
   1   4   4  371.97   62.58 
   1   4  -4  490.18   57.44 
   4  -5  -4  587.46   72.27 
  -4   5   4  536.60   46.20 
   4  -5   4  489.18   74.27 
  -1  -4  -4  653.32   80.28 
   5  -1   4  551.21   64.80 
   4  -5  -4  432.47   75.58 
   4  -5  -4  524.43   57.46 
  -1  -4   4  472.19   74.47 
  -5   1  -4  411.58   64.26 
   5  -1   4  485.83   77.00 
   1   4   4  450.95   63.67 
  -4   5   4  565.86   75.38 
  -1  -4  -4  467.64   68.96 
  -4   5   4  503.27   74.00 
   5  -1   5  329.86   58.06 
   1   4  -5  565.34   91.72 
   5  -1   5  441.94   73.00 
  -4   5   5  440.57   73.69 
   4  -5  -5  377.38   55.68 
  -5   1   5  501.51   82.79 
  -5   1  -5  435.01   72.05 
   1   4   5  344.25   57.51 
   5  -1  -5  382.85   73.22 
   5  -1  -5  457.44   76.24 
  -5   1  -5  514.43   84.61 
  -1  -4   5  455.85   79.87 
   4  -5   5  394.83   77.11 
  -5   1  -5  349.00   67.45 
  -4   5  -5  427.09   51.42 
   5  -1  -5  527.80   81.98 
   1   4  -5  345.69   54.37 
   4  -5  -5  435.71   81.48 
   1   4  -5  398.68   76.30 
  -1  -4  -5  369.00   65.04 
  -4   5  -5  459.11   80.87 
   1   4   5  459.77   73.38 
   5  -1   5  405.82   52.18 
   5  -1   5  425.03   84.92 
  -1  -4  -5  491.71   82.96 
  -4   5   5  429.11   74.78 
   1   4   5  347.12   63.57 
   4  -5   5  489.23   78.45 
   4  -5  -5  442.69   72.42 
  -1  -4   5  267.70   62.07 
  -1  -4  -5  386.96   66.70 
   4  -5   5  413.57   74.07 
  -4   5   5  376.72   45.97 
   5  -1   6  875.89   85.69 
  -1  -4   6  827.48  119.90 
   1   4  -6  957.32  100.68 
   5  -1   6  821.92  124.63 
  -4   5   6  858.55   78.60 
   4  -5   6  827.00   50.88 
   4  -5   6 1038.36  129.16 
   5  -1  -6  970.12  125.19 
   5  -1   6  912.19  113.98 
   1   4   6  826.85  116.06 
   5  -1   6  888.06  103.05 
   1   4   6  991.99  107.57 
  -1  -4   6  985.33  129.68 
   5  -1  -6 1076.20  124.22 
  -1  -4  -6  955.18  120.37 
  -5   1  -6  857.96  113.45 
  -4   5   6  873.27  119.79 
   4  -5   6  914.86  113.75 
  -1  -4  -6  837.18  108.51 
   5  -1  -6  872.29  122.36 
   4  -5   6  928.95  130.27 
  -5   1   6  694.43  112.90 
   1   4   6  796.28  101.12 
   4  -5  -6  879.69  116.17 
  -5   1   6  763.87  112.64 
  -5   1  -6  859.65  112.98 
   4  -5  -6  877.84  117.73 
  -4   5   6  770.19  101.06 
  -4   5  -6  954.22   88.70 
  -4   5  -6  962.18  128.66 
   1   4  -6  748.01  110.02 
  -5   1  -6  997.57  117.61 
   4  -5  -6  874.21   92.69 
   1   4  -6  826.56  123.14 
  -5   1   6  634.54   89.57 
  -1  -4  -6 1029.13  129.51 
   5  -1   7 1340.16  116.96 
   5  -1  -7 2183.42  194.10 
  -5   1  -7 2175.04  187.58 
  -5   1   7 2039.84  171.77 
  -1  -4   7 2027.40  204.42 
  -5   1  -7 2156.40  200.43 
   5  -1  -7 1685.18  182.04 
   4  -5   7 1953.13  190.19 
   4  -5  -7 1936.81  155.56 
  -1  -4  -7 1932.28  187.88 
   1   4   7 1971.47  166.51 
   1   4  -7 2144.00  210.49 
  -5   1   7 1955.11  197.79 
   1   4   7 2145.26  202.98 
  -4   5   7 1915.44  175.95 
  -4   5  -7 2153.36  211.34 
   1   4   7 2180.68  175.57 
   5  -1   7 2121.18  216.72 
   1   4  -7 1669.99  144.78 
  -4   5   7 2042.31  198.09 
   4  -5   7 2121.56  210.07 
  -1  -4  -7 2069.79  187.86 
  -4   5  -7 2162.69  206.29 
   5  -1   7 2190.42  189.37 
  -1  -4   7 1834.77  133.80 
   1   4  -7 2135.93  209.96 
   4  -5  -7 1966.64  190.37 
  -1  -4  -7 2228.37  203.27 
   1   4   7 2084.55  179.99 
  -1  -4  -7 2201.94  200.95 
   5  -1   7 2137.59  178.06 
  -5   1  -7 2128.31  191.99 
  -4   5  -7 2244.33  159.07 
  -4   5   7 2383.87  139.25 
   4  -5   7 2326.01  191.88 
   5  -1  -7 1975.33  202.30 
   4  -5  -7 2226.16  207.24 
  -1  -4   7 2027.69  202.52 
  -5   1   7 2140.73  209.77 
   5  -1  -8   50.58   25.81 
  -1  -4  -8  113.17   55.91 
   1   4  -8   61.45   32.34 
   4  -5  -8    6.88   34.24 
  -5   1   8   84.04   49.25 
   5  -1  -8   68.05   47.99 
  -5   1  -8   95.73   40.24 
  -1  -4  -8   82.60   47.33 
   1   4   8   51.99   23.94 
  -1  -4  -8   70.37   37.34 
   1   4   8   86.56   37.83 
   5  -1  -8   93.74   46.60 
  -5   1   8  -22.95   52.22 
   4  -5   8  160.62   72.08 
  -4   5  -8   64.27   51.29 
   1   4   8   98.12   42.18 
  -5   1   8   76.50   36.21 
   1   4  -8   41.26   32.23 
   1   4   8   59.56   37.30 
   4  -5  -8   75.21   43.58 
  -1  -4   8   56.23   37.35 
  -4   5   8   43.24   30.92 
   4  -5  -8   81.20   41.86 
   1   4  -8   43.48   48.57 
  -4   5   8   37.61   39.64 
  -4   5  -8   99.04   56.19 
  -5   1  -8   32.29   38.80 
   4  -5   8   91.22   51.61 
   5  -1  -8   87.11   44.68 
  -5   1  -8   87.78   55.02 
  -4   5  -8  105.06   45.18 
   4  -5   8  116.86   49.86 
   5  -1   8   35.81   23.24 
  -1  -4   8  124.96   58.87 
   5  -1   8   68.96   46.33 
  -4   5   8   44.64   32.67 
   5  -1   8  138.72   70.19 
  -1  -4  -8   75.17   30.52 
   5  -1   9  -45.33   45.23 
  -1  -4  -9  -24.77   46.83 
  -1  -4  -9   26.41   30.15 
   4  -5   9  124.13   73.33 
   1   4   9   45.59   33.70 
  -1  -4  -9   39.46   46.42 
  -1  -4   9  -36.37   64.26 
   1   4  -9   32.91   44.53 
   4  -5   9   58.70   45.24 
  -4   5   9   30.51   52.49 
   5  -1   9   59.10   34.99 
  -5   1  -9   -1.41   31.23 
   5  -1   9   42.29   41.86 
   1   4  -9   81.05   70.13 
  -5   1  -9   22.75   59.38 
  -5   1   9   10.08   31.24 
  -5   1  -9   15.02   34.65 
   1   4   9   70.85   39.45 
  -4   5  -9    9.07   38.62 
   5  -1  -9   14.89   43.19 
   4  -5   9   32.18   28.94 
  -4   5   9    2.22   29.75 
  -1  -4   9    3.28   38.29 
   4  -5  -9  -82.91   61.60 
  -5   1  -9  101.37   65.21 
   5  -1  -9   23.12   34.08 
  -4   5   9  -31.84   36.55 
   4  -5  -9  145.17   63.75 
  -4   5  -9   92.70   66.00 
  -5   1   9   34.03   45.07 
  -1  -4  -9   30.27   47.78 
   5  -1  -9   22.05   37.56 
  -5   1  10  796.04  163.46 
  -4   5 -10  681.62  153.11 
   4  -5  10 1011.59  184.25 
  -1  -4  10  755.96  156.66 
  -4   5  10  396.35  114.00 
   5  -1  10  763.85  166.03 
  -5   1 -10  822.46  157.40 
  -1  -4  10  854.65  157.76 
  -5   1  10  719.12  152.20 
   4  -5 -10  774.81  156.67 
   4  -5  10  819.79  137.08 
  -1  -4 -10 1077.50  176.95 
  -1  -4 -10  726.50  144.18 
   4  -5 -10  610.85  131.83 
   5  -1  10  805.64  134.28 
  -5   1 -10  640.08  134.76 
  -4   5 -10  759.89  143.74 
  -1  -4 -10  840.65  154.80 
  -5   1 -10  644.33  147.36 
  -1  -4 -10  688.84  130.62 
   4  -5  10  474.94  124.66 
  -5   1 -10  590.43  113.92 
   5  -1 -10  776.88  155.40 
   5  -1 -10  765.71  152.22 
  -4   5  10 1002.93  178.80 
   1   4 -10  643.01  145.33 
   1   4 -10  610.17  147.87 
   1   4  10  612.76  140.94 
   5  -1 -10  875.77  143.86 
   5  -1 -11  -12.43   51.54 
   5  -1  11   16.51   61.07 
  -1  -4  11    5.24   54.83 
   4  -5  11  -38.87   55.30 
  -1  -4 -11   88.28   73.37 
   1   4 -11   15.20   73.44 
  -5   1 -11    0.62   37.88 
   1   4 -11  136.54   75.93 
   4  -5  11   58.04   52.31 
  -5   1  11    3.44   66.81 
   1   4  11  147.18   78.20 
   5  -1 -11   67.79   47.00 
   4  -5 -11   83.73   46.12 
  -5   1  11   24.68   35.80 
  -4   5  11   -4.26   62.73 
  -1  -4  11  112.72   69.91 
  -4   5 -11  137.44   67.08 
   4  -5 -11  109.08   65.37 
  -5   1 -11   57.56   48.78 
  -4   5  11   33.79   58.54 
  -4   5 -11   82.51   44.78 
  -4   5 -11   70.90   62.61 
  -5   1 -11  163.78   84.65 
  -1  -4 -11    3.28   49.15 
   0   5   0  416.81   49.22 
   5  -5   0  392.42   58.76 
   5   0   0  552.18   81.78 
  -5   0   0  478.34   31.22 
   5  -5   0  347.62   41.19 
   5  -5   0  391.69   43.36 
  -5   5   0  352.45   39.56 
   5   0   0  456.93   50.52 
   5  -5   0  390.83   45.22 
  -5   0   0  475.42   48.07 
   0  -5   0  411.59   56.50 
   0  -5   0  403.09   60.94 
   0   5   0  383.49   54.57 
   5   0   0  463.98   60.86 
   0   5   0  432.31   47.73 
   0  -5   0  487.76   41.10 
   5   0  -1  557.82   46.97 
   5  -5   1  409.72   54.49 
   0  -5   1  588.26   66.09 
   5   0   1  464.88   52.55 
   5  -5  -1  466.16   51.88 
   0  -5  -1  433.28   48.03 
   0  -5  -1  564.25   62.01 
   5  -5   1  396.07   50.11 
   5   0  -1  506.39   45.71 
  -5   5   1  448.55   52.09 
  -5   5  -1  520.89   80.29 
   0   5   1  505.50   45.92 
   5   0   1  473.45   53.10 
  -5   0   1  544.66   51.11 
   5  -5  -1  494.25   66.85 
  -5   0  -1  504.10   55.82 
   5  -5   1  492.53   45.11 
   5   0  -1  508.08   75.79 
   0   5  -1  565.58   56.12 
   0  -5   1  555.77   69.50 
   5  -5   1  420.39   61.97 
   0  -5  -1  586.68   65.33 
   0   5   1  497.32   59.79 
   0   5  -1  516.48   59.15 
   5  -5  -1  558.28   60.06 
   0  -5  -1  606.48   68.22 
   0  -5  -1  256.78   31.64 
   5   0  -1  527.09   64.89 
   5   0   1  426.81   71.79 
   0   5   1  583.20   64.68 
  -5   5   1  569.88   43.49 
   0   5  -1  552.24   55.27 
  -5   0  -2  220.27   28.37 
   5   0   2  257.46   54.34 
   5  -5  -2  177.45   30.57 
  -5   5   2  179.00   22.98 
  -5   0  -2  173.80   39.24 
   5   0  -2  214.36   48.13 
   5  -5   2  224.64   43.06 
   0  -5  -2  222.86   42.77 
  -5   5   2  169.10   20.91 
   0   5  -2  204.85   38.64 
   0  -5  -2  192.53   37.26 
   5   0  -2  182.29   45.22 
   0   5   2  179.86   31.51 
   5  -5  -2  285.17   55.43 
   5   0  -2  187.10   26.49 
   5   0   2  192.65   34.29 
   0   5   2  175.37   40.23 
   0  -5  -2  221.16   40.26 
   5  -5   2  263.60   47.87 
   5   0   2  213.19   46.01 
   0   5  -2  226.02   35.61 
   5  -5  -2  238.65   48.39 
   0  -5   2  164.12   40.97 
   0   5   2  219.34   39.38 
   0  -5   2  211.24   30.27 
  -5   5  -2  149.22   16.58 
  -5   5  -2  200.02   48.87 
  -5   5   2  168.25   35.36 
   5  -5   2  202.72   41.12 
   0   5  -2  230.22   47.06 
   5  -5  -2  192.73   24.99 
   0   5  -2  240.57   30.35 
  -5   0   2  144.21   22.64 
   5   0  -2  165.04   32.86 
  -5   5  -2  159.04   23.46 
   0   5   3 4326.91  205.42 
   0   5   3 4377.22  195.54 
  -5   0  -3 4078.82  205.53 
   0   5  -3 4118.85  213.13 
   5  -5  -3 4336.64  218.11 
   5   0  -3 4213.82  222.39 
  -5   5  -3 4546.82  225.27 
  -5   0  -3 4477.59  176.87 
   5   0   3 3788.92  143.97 
   0  -5   3 4214.21  218.49 
   5  -5   3 4219.47  207.52 
   5   0   3 4270.42  207.29 
   0   5   3 4057.21  187.01 
  -5   5   3 4298.95  207.79 
   5   0  -3 4452.21  149.18 
   5   0  -3 4328.24  205.46 
   0   5  -3 4314.35  216.55 
   5  -5   3 4173.77  206.49 
   0   5  -3 4391.49  157.90 
   5   0   3 4027.87  175.62 
   0  -5   3 4343.81  207.58 
   5  -5  -3 4392.16  145.67 
   5   0   3 4378.04  226.15 
  -5   5   3 4325.35  122.46 
   0  -5  -3 4198.03  199.47 
   5  -5   3 4020.74  206.22 
   0  -5  -3 3992.58  209.97 
   5   0  -3 4163.73  205.75 
   5  -5  -3 4238.59  188.56 
  -5   5  -4   56.36   19.32 
   0  -5   4   58.54   33.51 
   5   0   4   40.16   20.15 
  -5   0  -4   15.55   17.55 
   0  -5  -4   90.94   35.37 
   5  -5   4   39.46   23.92 
  -5   5   4   31.61   10.34 
  -5   5   4   21.89   31.78 
   5  -5  -4   49.50   16.76 
   0   5  -4   58.73   20.55 
   5   0  -4   49.13   32.33 
   5   0   4   42.54   18.64 
   5   0   4   50.03   26.52 
   0   5   4   23.92   23.20 
   0   5  -4   26.67   33.17 
  -5   5  -4  108.07   48.25 
   5  -5   4  100.77   41.29 
   0  -5  -4   10.01   24.59 
   0   5  -4   34.85   28.42 
   0  -5   4   50.70   22.42 
  -5   0  -4   85.29   29.20 
   5  -5  -4   42.31   12.57 
   0   5   4   11.29   17.44 
  -5   5   4   60.21   26.76 
   5   0  -4  -10.51   25.30 
   5   0  -4   32.49   24.01 
   0   5   4   45.57   24.38 
   5   0   4   32.73   25.48 
   5  -5  -4   51.70   38.82 
  -5   0   4   91.33   33.89 
   5  -5  -4   65.98   29.89 
   5  -5   4   10.69   23.10 
   5   0   5   25.59   15.89 
  -5   5   5    9.57   20.37 
   0  -5  -5   40.46   38.14 
   0   5   5   41.51   16.25 
   5  -5  -5    1.43   32.56 
   0   5  -5   34.26   18.77 
  -5   5   5   -6.30   24.58 
   0   5  -5   10.36   15.72 
   5   0  -5    6.45   27.75 
   0  -5   5   22.06   24.15 
   5   0   5  -27.84   29.07 
   0   5   5   23.78   22.08 
   5   0   5    5.69   20.30 
   5   0   5   41.29   24.31 
   5  -5   5   10.04   21.36 
  -5   5  -5  -19.46   32.30 
  -5   5   5   23.28   12.09 
   0   5  -5   16.00   31.91 
   5  -5  -5   12.68   16.46 
  -5   0  -5   30.79   22.43 
  -5   0  -5   37.49   26.99 
  -5   0  -5   -6.69   20.21 
   5  -5   5   11.26   16.95 
   0   5   5   61.12   39.11 
  -5   5  -5   38.33   18.99 
   0  -5  -5  -19.51   27.49 
   5   0  -5    3.09   28.58 
   0  -5   5    0.25   20.81 
   5  -5   5   27.93   30.38 
  -5   0   5   -5.31   22.27 
   5   0  -5   11.45   18.13 
   5  -5  -5   -1.48   19.54 
  -5   0   6  343.70   79.25 
  -5   5  -6  416.54   62.65 
   5  -5  -6  446.19   85.07 
   5   0   6  409.37   67.06 
   0  -5   6  331.97   77.99 
   0   5  -6  277.94   66.98 
   5   0   6  351.86   72.06 
  -5   5   6  352.33   79.13 
  -5   5  -6  316.55   74.79 
   0   5  -6  386.96   59.96 
   5  -5   6  380.88   75.62 
   5   0  -6  456.38   79.25 
  -5   0   6  266.57   61.92 
  -5   5   6  412.91   45.42 
   5  -5   6  332.56   85.29 
   5  -5  -6  371.54   74.10 
   5  -5  -6  303.15   51.95 
   0  -5  -6  475.20   83.62 
   5  -5   6  374.55   78.24 
   0   5   6  328.60   61.94 
   0   5   6  281.12   61.25 
  -5   0  -6  411.19   78.17 
   0  -5   6  393.70   83.92 
   5   0   6  321.16   60.61 
   0   5  -6  374.81   82.51 
   0  -5  -6  398.14   82.89 
  -5   0  -6  351.86   80.26 
  -5   0  -6  228.20   57.15 
   5   0   6  434.39   92.01 
   5   0  -6  259.79   76.89 
  -5   5   6  286.09   66.72 
   5   0  -6  377.03   78.82 
   0  -5  -6  343.96   70.57 
   0   5   6  321.80   65.81 
  -5   0  -7 1714.02  179.40 
   5   0   7 1805.59  172.91 
   5   0  -7 1565.84  186.37 
   0  -5  -7 2101.51  195.63 
   5   0   7 1439.99  127.77 
   0   5  -7 1408.63  169.56 
  -5   0   7 1460.67  174.93 
   5  -5   7 1765.36  194.63 
   0  -5   7 1849.56  191.09 
   0   5   7 1705.89  181.02 
   5  -5  -7 1928.36  147.71 
   5   0   7 1644.31  150.56 
  -5   5   7 1749.78  170.57 
   5   0  -7 1674.26  182.03 
  -5   5  -7 1807.83  142.03 
   0   5   7 1589.14  144.92 
   5  -5  -7 1616.11  171.32 
   5   0   7 2070.31  211.53 
  -5   0   7 1779.90  196.98 
   0   5   7 1618.41  157.75 
   0  -5   7 1912.51  196.86 
  -5   0   7 1783.67  158.42 
   0   5  -7 1875.30  146.03 
  -5   5   7 1652.85  182.05 
   5  -5  -7 1882.26  189.06 
   0  -5  -7 1670.28  168.40 
   0  -5  -7 1849.34  189.49 
  -5   0  -7 1942.16  182.88 
   5   0  -7 1845.35  173.69 
   5  -5   7 1981.28  180.17 
   0   5  -7 1841.02  191.20 
  -5   0  -7 2038.94  187.62 
   5  -5   7 1800.52  180.19 
   0  -5  -7 1692.94  168.21 
  -5   5  -7 1792.63  184.18 
   0  -5  -8   28.89   29.36 
   5   0  -8   96.24   69.71 
  -5   0   8   49.32   58.94 
  -5   5  -8  -23.45   46.37 
   5   0   8  -78.92   48.53 
   5  -5  -8    9.20   24.57 
   5  -5   8  -21.48   41.85 
  -5   5   8   43.48   32.77 
  -5   0  -8    2.24   48.75 
   5   0  -8   12.99   27.25 
   0   5   8   18.43   24.82 
   5   0   8   36.03   49.25 
   0   5   8  -17.51   33.31 
   5   0   8   37.69   29.60 
   0   5  -8   31.74   36.06 
  -5   0  -8   26.13   26.50 
  -5   0   8  -12.70   35.41 
   5   0  -8   -4.36   42.84 
   0  -5  -8   20.05   27.43 
   0   5   8   63.09   37.46 
   0  -5  -8   34.76   30.10 
   0  -5   8   -4.45   28.75 
  -5   0   8   -2.08   45.84 
   0   5  -8   57.34   37.00 
  -5   5   8    6.96   42.92 
   5  -5   8   13.77   37.94 
   0   5  -8   29.06   38.74 
   0  -5  -8   36.65   44.69 
  -5   5  -8   24.68   25.91 
  -5   5  -8  -48.38   42.30 
   5  -5  -8   45.54   34.81 
   5  -5   8    8.59   37.06 
   0   5   8   18.84   31.39 
   0  -5   8   36.18   49.02 
  -5   0  -8  -43.35   41.99 
   0   5  -9  269.52   92.98 
   5  -5  -9  135.08   59.64 
   5   0  -9  253.03  100.35 
   0  -5  -9  101.23   35.71 
   5  -5  -9  118.12   73.10 
   5   0  -9  180.04   74.63 
   0   5   9  172.24   80.92 
   0   5  -9  193.90   82.70 
   0  -5   9   55.52   53.29 
  -5   0   9  152.21   79.37 
  -5   0   9  183.90   69.82 
   0  -5   9  114.59   54.48 
  -5   0  -9  194.66   74.39 
  -5   0  -9  102.15   55.85 
   5  -5   9   27.52   41.68 
   5  -5   9  138.52   63.81 
   5   0   9  227.04   63.70 
   0   5   9  126.64   60.00 
  -5   5   9   78.59   35.81 
   5   0   9  170.62   70.51 
  -5   5   9   62.90   44.27 
   0  -5  -9   84.65   56.62 
   5   0   9   84.11   47.67 
   5   0  -9  113.32   55.76 
  -5   5  -9  215.41   77.00 
   0  -5  -9   65.41   44.03 
  -5   0  -9   91.57   43.14 
  -5   5   9  136.50   76.04 
  -5   5  -9  211.15   82.87 
   5  -5   9  137.56   52.18 
   5  -5  10  287.79   94.39 
   0  -5 -10  193.81   70.85 
   0  -5  10  237.51   95.76 
  -5   5  10  138.11   53.28 
   0   5 -10    1.63   45.88 
  -5   0 -10  207.41   86.30 
   0  -5  10  385.58  120.34 
   0   5  10  243.68   82.43 
  -5   5 -10  173.34   71.89 
   5  -5  10  183.88   76.59 
   5  -5 -10  137.24   66.93 
   5   0  10  258.83   80.99 
   0   5 -10  342.65  108.35 
   5   0 -10  289.74   99.13 
   0  -5 -10  258.64   88.58 
  -5   0 -10  226.28   87.34 
  -5   0  10  150.88   70.91 
  -5   0 -10  301.40   96.66 
   0   5  10  247.02   85.86 
   5   0  10  377.17  116.75 
  -5   0  10  163.89   71.75 
   0  -5 -10  261.70   81.07 
   5  -5 -10  291.26   98.93 
   5  -5  10  247.13   81.68 
  -5   0 -10   87.00   48.26 
  -5   5 -10  252.27   97.81 
   5   0 -10  162.43   69.17 
  -5   5  10  209.71   70.59 
   5   0 -10  336.95   99.20 
  -5   5 -10  274.38  106.68 
   0  -5 -11  201.86   81.73 
  -5   5  11  125.13   47.64 
   5   0 -11   93.58   66.02 
  -5   5 -11  143.07   74.30 
   0  -5 -11  163.02   72.68 
   5  -5 -11   37.88   54.02 
  -5   5  11  163.18   77.91 
   5  -5  11  106.13   69.99 
  -5   0 -11   86.44   52.01 
   5   0 -11  224.52  102.63 
   0  -5  11  136.06   88.07 
  -5   5 -11  331.37  128.33 
  -5   5 -11  108.92   79.75 
   0   5 -11  108.82   75.05 
  -5   0  11  180.63   93.20 
  -5   0 -11  250.27   82.66 
  -5   0 -11   41.08   53.02 
   5  -5 -11   28.25   34.78 
   0  -5  11   57.47   53.44 
   5   0  11   67.62   53.61 
   0   5  11  216.76   92.68 
   5  -5  11  177.81   82.62 
   0   5 -11  198.84   70.47 
  -5   0  11   45.44   69.32 
   6  -5   0 2554.55  148.54 
   1  -6   0 2626.74  118.57 
   5   1   0 2523.34  128.94 
   1  -6   0 2800.41  167.21 
  -5  -1   0 2524.13  131.34 
   6  -5   0 2501.15  137.12 
   6  -5   0 2224.93  123.76 
  -1   6   0 2520.58  130.12 
   1  -6   0 2902.85  158.97 
   5   1   0 2526.36  189.06 
  -1   6   0 2624.87  107.28 
  -5  -1   0 2487.07   96.88 
   1  -6   0 2502.77   95.14 
   6  -5   0 2503.17  119.74 
   6  -5  -1  164.40   37.47 
   6  -5  -1  146.44   24.28 
   5   1  -1  175.72   33.44 
  -1   6   1  192.04   37.19 
   5   1   1  196.52   51.63 
  -1   6   1  152.64   33.08 
  -5  -1   1  221.00   34.74 
   1  -6  -1  192.19   40.37 
   6  -5   1  159.19   35.29 
  -1   6  -1  151.31   30.53 
   1  -6   1  218.93   45.42 
   6  -5   1  134.04   36.37 
  -1   6  -1  200.68   33.87 
   5   1  -1  202.35   29.42 
   1  -6   1  231.34   45.52 
   5   1  -1  161.32   39.94 
   1  -6  -1  230.90   28.68 
  -6   5   1  158.38   22.84 
  -1   6  -1  184.69   45.26 
   1  -6  -1  191.68   21.31 
   6  -5   1  161.78   34.28 
   5   1   1  188.83   39.37 
   5   1  -1  249.39   49.80 
   6  -5  -1  144.48   36.74 
   6  -5   1  186.78   38.17 
   1  -6  -1  154.28   34.30 
  -5  -1   1  200.52   38.78 
  -6   5  -1  198.81   49.32 
   1  -6  -1  211.21   43.02 
   6  -5  -1   93.36   32.01 
  -1   6   1  161.02   22.88 
  -5  -1  -1  190.99   41.72 
   5   1   1  170.90   35.40 
   5   1   2 23008.3   550.9 
   5   1  -2 22682.2   607.7 
   1  -6   2 23301.0   460.3 
  -5  -1   2 23008.5   540.6 
  -5  -1  -2 21959.0   565.0 
  -6   5  -2 23899.8   610.7 
   1  -6  -2 21365.0   553.3 
  -1   6  -2 23270.9   511.3 
   1  -6  -2 21305.8   559.7 
   5   1  -2 21754.7   571.0 
   6  -5   2 22119.0   563.2 
  -1   6   2 23592.0   505.8 
  -5  -1   2 22184.0   556.3 
   6  -5   2 21855.9   575.4 
  -5  -1  -2 21734.2   464.2 
   1  -6  -2 22610.5   572.4 
   5   1   2 22384.2   606.1 
   6  -5  -2 21689.8   546.3 
  -1   6  -2 19157.9   560.2 
   1  -6   2 21987.3   585.7 
   5   1   2 21678.9   567.7 
   5   1  -2 22164.0   505.3 
   6  -5  -2 22179.9   584.1 
   5   1  -2 21385.0   529.3 
   1  -6   2 22453.4   531.0 
  -1   6   2 21876.3   553.3 
   6  -5  -2 22674.0   581.3 
  -1   6   2 22850.1   569.9 
  -1   6  -2 22872.3   556.9 
   5   1  -3  -10.45   19.54 
   5   1   3  -32.89   22.12 
   5   1   3   -9.15   23.92 
  -1   6   3   -4.93   14.21 
   6  -5   3   33.17   28.12 
  -1   6  -3   26.82   13.95 
  -1   6   3  -14.86   15.70 
  -1   6   3  -13.26   24.84 
   6  -5  -3    3.74   19.03 
  -6   5  -3   -0.18   19.09 
   6  -5  -3   11.10    8.39 
   1  -6   3   -0.89   16.78 
   5   1  -3  -16.02   27.55 
   1  -6  -3   -2.94   16.75 
   5   1  -3   -1.12   17.14 
   5   1   3   21.69   12.31 
   6  -5   3   35.63   28.31 
   1  -6  -3   10.06   15.89 
   6  -5  -3   -4.32   21.13 
  -1   6  -3   34.71   32.50 
   1  -6   3   23.18   22.86 
  -6   5   3    4.86   19.25 
  -5  -1  -3    9.41   14.58 
   5   1  -3   33.30   22.20 
  -5  -1   3   10.78   17.22 
   1  -6   3   17.65    7.87 
  -5  -1  -3   16.12   20.22 
   6  -5   3    0.33   17.95 
   5   1   3   -3.60   15.71 
  -1   6  -3    2.16   18.98 
   1  -6  -3    3.45   15.76 
  -1   6   4 3880.75  195.65 
  -1   6  -4 4973.50  262.56 
  -5  -1  -4 4883.84  247.14 
  -6   5   4 4656.35  238.11 
   6  -5   4 4720.21  252.32 
   6  -5  -4 4243.25  153.37 
   5   1   4 4326.14  261.97 
   5   1  -4 4767.17  234.77 
  -5  -1   4 5101.68  257.32 
  -1   6  -4 4434.22  165.08 
   5   1   4 5241.66  189.14 
   1  -6   4 4734.51  256.76 
  -1   6   4 5259.56  233.74 
   6  -5  -4 5031.62  259.18 
   1  -6  -4 4786.71  226.28 
   6  -5   4 4901.55  235.96 
   5   1  -4 4672.25  255.76 
  -1   6   4 4797.07  237.58 
  -1   6  -4 4788.42  258.18 
   5   1   4 4757.60  213.74 
  -6   5  -4 4450.85  185.30 
   6  -5   4 4990.77  247.73 
   5   1  -4 4938.76  249.07 
   5   1   4 5059.68  246.75 
  -5  -1  -4 5045.23  217.88 
   1  -6  -4 4849.88  255.99 
   6  -5  -4 4696.30  231.92 
   1  -6   4 4707.12  242.77 
  -5  -1   5  250.70   64.69 
   6  -5  -5  207.11   33.64 
   6  -5   5  213.97   52.43 
  -1   6  -5  237.33   48.12 
   6  -5   5  372.95   70.68 
   5   1  -5  196.57   70.32 
   6  -5  -5  332.49   75.84 
  -6   5   5  271.71   26.46 
  -5  -1  -5  304.87   68.33 
  -1   6   5  404.69   76.81 
  -6   5   5  206.55   52.61 
  -6   5  -5  292.55   48.89 
  -1   6   5  277.88   52.79 
   1  -6   5  258.22   56.15 
   5   1  -5  265.14   58.50 
   5   1   5  291.60   72.07 
  -5  -1  -5  309.48   71.27 
   6  -5   5  225.88   64.39 
   5   1   5  360.93   67.17 
   6  -5  -5  200.04   23.77 
  -6   5   5  318.42   66.95 
  -5  -1  -5  319.28   61.77 
  -1   6  -5  187.78   60.22 
  -6   5  -5  418.93   79.61 
   5   1   5  283.70   47.67 
   6  -5  -5  277.05   63.42 
   5   1   5  330.46   54.89 
   1  -6   5  239.31   60.66 
   1  -6  -5  262.43   56.21 
  -1   6   5  256.95   59.27 
   1  -6  -5  366.42   70.84 
   5   1  -5  350.47   70.17 
  -1   6  -5  326.54   46.54 
  -6   5  -6 6603.33  341.16 
   6  -5  -6 6010.22  241.54 
   5   1  -6 5778.77  339.16 
  -1   6  -6 6391.08  250.01 
   5   1   6 5161.18  319.90 
  -1   6   6 5772.05  300.30 
   6  -5   6 6238.51  347.90 
  -1   6  -6 6349.09  346.63 
   5   1  -6 6270.41  310.90 
   6  -5   6 6218.15  318.58 
   6  -5   6 6066.48  315.39 
  -1   6  -6 6358.79  343.28 
  -6   5   6 6368.61  340.30 
   5   1   6 6108.28  272.70 
  -6   5   6 5428.25  175.77 
   1  -6  -6 6635.13  346.15 
  -1   6   6 6331.25  324.21 
   5   1  -6 6140.92  337.52 
   1  -6  -6 5981.76  296.25 
  -5  -1   6 6376.86  341.16 
   1  -6   6 5711.91  328.62 
   1  -6  -6 5981.91  299.78 
   1  -6   6 5666.66  325.58 
   5   1   6 6224.75  317.37 
   5   1   6 6410.60  273.27 
   6  -5  -6 6317.60  338.90 
  -5  -1  -6 6350.97  326.10 
  -5  -1   6 5776.97  348.54 
  -6   5  -6 6049.48  261.72 
   6  -5  -6 6330.92  328.12 
  -1   6   6 6109.70  275.74 
  -6   5   6 5489.74  300.46 
  -5  -1  -6 6234.27  328.73 
   1  -6   6 6006.48  302.01 
   1  -6   7    8.63   23.27 
  -6   5   7    7.36   27.78 
  -6   5   7   20.70   27.28 
   6  -5  -7   32.82   29.92 
   6  -5   7   39.87   37.00 
  -6   5  -7   49.69   37.96 
   1  -6  -7   73.00   41.31 
  -5  -1  -7  -37.59   49.10 
   1  -6   7   71.34   33.13 
   5   1  -7   43.37   46.20 
  -5  -1  -7   73.35   45.62 
  -5  -1   7   15.02   30.99 
   1  -6   7   13.23   38.66 
  -1   6   7   57.01   33.23 
   5   1  -7  -37.66   54.89 
  -1   6  -7   -0.36   38.76 
  -1   6   7   38.59   35.52 
   5   1   7   29.08   36.29 
  -5  -1   7   60.83   35.45 
  -1   6  -7  -22.56   43.00 
  -5  -1  -7   64.83   35.96 
   6  -5   7   34.02   34.22 
   5   1  -7    3.55   22.20 
  -1   6  -7   -4.14   15.54 
   6  -5  -7    6.77   27.99 
  -6   5  -7   48.23   27.09 
  -1   6   7   69.38   47.46 
   6  -5  -7   26.39   29.49 
   5   1   7   21.65   21.00 
   1  -6  -7   13.27   33.30 
   5   1   7   38.62   27.13 
   1  -6  -7   30.67   23.19 
   6  -5   7   37.47   38.36 
   5   1   7   11.96   26.71 
  -1   6   8 3213.87  256.33 
   6  -5   8 4210.20  297.80 
  -1   6   8 4463.13  285.61 
  -5  -1  -8 4372.71  306.20 
   1  -6  -8 4785.66  332.81 
   5   1  -8 3506.67  259.73 
   5   1   8 3631.04  268.87 
  -5  -1  -8 4288.97  309.78 
   5   1   8 2893.27  226.97 
   6  -5  -8 4222.33  309.27 
  -5  -1   8 4219.16  317.77 
  -1   6  -8 4155.20  318.02 
  -6   5  -8 4319.72  247.15 
  -6   5   8 4121.30  282.10 
   6  -5   8 4474.15  300.39 
  -5  -1  -8 3513.70  272.23 
  -6   5   8 3669.44  295.72 
   6  -5  -8 4654.66  322.96 
   1  -6   8 4251.83  319.81 
   1  -6  -8 4449.74  288.58 
   1  -6  -8 4388.08  300.69 
   5   1  -8 4223.44  326.57 
   5   1  -8 3417.77  288.95 
   6  -5   8 4162.12  325.28 
  -6   5  -8 3670.13  291.13 
   5   1   8 4749.31  345.48 
  -1   6   8 4544.37  259.40 
  -1   6  -8 4475.54  330.59 
  -5  -1   8 2760.22  219.20 
   1  -6   8 4097.28  318.02 
  -1   6   8 3209.33  276.01 
  -5  -1   8 3891.14  317.02 
  -6   5   9   -8.53   25.24 
  -5  -1  -9  -17.75   32.16 
  -1   6   9  -13.74   27.54 
   6  -5   9    5.23   36.96 
   5   1  -9   60.47   46.96 
  -5  -1   9  126.65   70.17 
  -1   6   9  -28.30   37.18 
   1  -6  -9    4.78   25.91 
  -6   5  -9   -1.49   37.37 
  -1   6  -9   49.82   66.88 
  -6   5   9  107.46   61.61 
   6  -5  -9    4.80   37.51 
   6  -5   9    3.45   40.30 
  -5  -1   9   65.48   65.24 
   5   1  -9   62.44   43.45 
  -1   6  -9   -0.96   42.98 
   5   1   9  115.56   57.46 
   5   1   9   10.26   40.68 
  -5  -1  -9    7.58   30.33 
  -6   5  -9   43.98   48.71 
   1  -6   9   51.92   48.48 
  -5  -1  -9  -39.51   56.26 
   6  -5  -9   36.70   40.93 
   1  -6   9  -15.16   47.95 
   6  -5   9   -6.35   30.59 
   5   1  -9   63.15   50.03 
  -6   5   9   35.00   51.02 
   1  -6  -9   50.58   31.97 
  -1   6   9   52.54   62.76 
   1  -6  -9   40.87   39.43 
  -5  -1  10 1435.28  217.63 
   6  -5  10 1475.94  194.91 
   5   1 -10 1001.08  155.83 
   1  -6 -10 1171.96  181.42 
  -1   6 -10 1225.47  202.76 
   5   1 -10 1587.74  225.50 
  -5  -1 -10 1641.49  207.58 
  -1   6  10 1067.77  174.78 
   5   1  10 1617.28  230.32 
   6  -5  10 1766.43  205.41 
   5   1  10 1602.25  197.26 
  -6   5  10 1570.12  211.05 
   6  -5 -10 1376.52  197.46 
   1  -6 -10 1442.99  205.87 
  -1   6  10 1773.10  228.03 
  -5  -1 -10 1681.57  215.53 
  -6   5 -10 1535.96  212.73 
   1  -6  10 1461.07  213.47 
   1  -6  10 1432.48  210.16 
  -5  -1  10 1260.19  201.89 
   6  -5  10 1494.11  224.59 
  -6   5 -10 1812.47  245.09 
  -5  -1 -10 1677.22  236.62 
  -6   5  10 1585.99  224.39 
   6  -5 -10 1491.60  210.67 
  -6   5 -10 1112.22  188.01 
  -5  -1 -10 1621.89  218.12 
  -1   6 -10 1382.77  205.04 
   5   1 -10 1556.99  225.05 
  -6   5 -11  259.99   93.32 
   6  -5  11  114.94   55.62 
  -1   6 -11  129.69   74.28 
  -5  -1 -11  399.67  129.53 
   1  -6  11  199.78  101.41 
  -1   6  11  215.10   80.10 
   1  -6 -11  112.65   57.35 
   1  -6 -11  135.38   51.22 
  -6   5  11  197.54   97.23 
   5   1 -11  255.59   95.13 
   1  -6  11   87.64   70.05 
   6  -5 -11  166.63   77.82 
  -5  -1  11  253.51  100.33 
  -5  -1  11   51.06   65.35 
  -5  -1 -11  326.80  107.62 
  -1   6 -11   91.10   67.72 
  -6   5 -11  302.19  123.61 
  -6   5  11  347.47  112.36 
   5   1  11  174.42   74.41 
   6  -5 -11  270.09  108.33 
  -5  -1 -11  166.73   86.83 
  -6   5 -11  298.97  107.60 
   5   1 -11  101.15   54.49 
   6  -4   0 1478.49  115.17 
   6  -4   0 1306.29   82.71 
   6  -4   0 1529.78  102.44 
   2  -6   0 1695.86  111.90 
   4   2   0 1562.24  142.06 
   6  -4   0 1416.40   99.89 
  -2   6   0 1461.46   92.28 
  -2   6   0 1571.00   62.67 
   4   2   0 1429.70   96.54 
   4   2   0 1513.26  105.21 
   2  -6   0 1488.28   61.14 
   2  -6   0 1578.70  123.93 
   2  -6   0 1514.66   82.13 
  -4  -2   0 1626.24  107.69 
  -4  -2   0 1620.59   75.11 
  -2   6   1 3921.34  171.09 
  -2   6   1 3885.02  169.42 
   2  -6   1 3406.09  106.04 
   6  -4   1 3507.20  172.07 
   4   2   1 3752.65  171.89 
   6  -4  -1 3581.05  122.06 
  -2   6  -1 4065.99  206.94 
   2  -6  -1 3495.53  155.76 
   4   2   1 3762.11  170.28 
   6  -4   1 3403.69  158.89 
   6  -4   1 3341.90  163.79 
   4   2   1 3739.56  212.49 
   2  -6   1 3707.87  188.50 
  -6   4  -1 3120.89  183.03 
   2  -6  -1 3509.64  166.17 
   6  -4   1 3510.42  159.54 
   4   2  -1 3376.00  151.10 
  -4  -2  -1 3546.67  166.77 
  -4  -2   1 3772.18  175.85 
   4   2  -1 3697.32  197.19 
   6  -4  -1 3602.04  168.99 
  -2   6  -1 3666.62  142.36 
   4   2  -1 3681.00  132.72 
   2  -6   1 3678.33  180.87 
   4   2  -1 3705.15  173.83 
   2  -6  -1 3614.57  189.19 
   6  -4  -1 3507.21  170.14 
  -2   6  -1 3802.26  142.89 
   2  -6   1 3955.93  128.82 
  -4  -2   1 3586.21  149.39 
   6  -4  -1 3522.29  187.58 
   2  -6   2 9421.60  287.31 
   6  -4   2 10367.7   318.2 
   4   2   2 10044.3   345.8 
   2  -6  -2 10105.7   331.8 
   6  -4  -2 10021.1   334.0 
  -2   6   2 10606.9   307.1 
  -4  -2   2 10787.1   320.7 
   4   2   2 10202.0   327.0 
   4   2  -2 10634.1   295.2 
   4   2   2 10098.8   312.9 
  -2   6  -2 7856.41  318.45 
  -4  -2  -2 10827.4   333.9 
   4   2  -2 10535.4   325.5 
   4   2  -2 9932.96  344.68 
   6  -4   2 10331.9   339.7 
   2  -6   2 10337.5   346.5 
   2  -6  -2 10332.9   328.2 
  -2   6   2 10418.1   327.6 
   6  -4  -2 10019.3   325.5 
  -2   6  -2 10727.0   318.2 
   4   2  -2 10210.5   299.2 
   6  -4   2 10310.3   325.4 
  -6   4  -2 11089.6   342.6 
  -4  -2   2 10038.3   316.5 
  -2   6   2 10882.1   269.0 
  -4  -2  -3 5379.10  240.98 
  -6   4  -3 4453.16  146.26 
   2  -6  -3 5667.72  239.91 
   2  -6  -3 5790.09  256.60 
   2  -6   3 5902.37  143.14 
  -4  -2  -3 4880.24  191.42 
  -2   6   3 5605.35  214.16 
  -2   6   3 4927.61  205.46 
   2  -6   3 6022.99  243.09 
   4   2  -3 5211.52  229.82 
  -2   6   3 5859.15  245.72 
   6  -4  -3 5266.56  239.24 
   4   2  -3 5996.57  239.48 
   4   2   3 5419.40  163.05 
  -2   6  -3 5815.09  265.20 
   4   2   3 5605.40  242.75 
  -6   4  -3 6732.94  261.34 
   2  -6  -3 5803.86  226.58 
   6  -4  -3 5861.60  257.76 
  -2   6  -3 5891.93  248.68 
   2  -6   3 6062.33  252.54 
  -2   6  -3 5918.95  148.27 
  -4  -2   3 5795.63  248.74 
   4   2   3 5742.42  258.49 
   6  -4   3 5579.32  259.49 
   6  -4  -3 5896.90  141.79 
   2  -6   3 5446.32  257.25 
   6  -4   3 5301.98  220.82 
   6  -4   3 5754.01  245.64 
   4   2  -3 5292.90  256.92 
   4   2   3 5714.94  228.43 
   2  -6   4 3619.18  202.68 
   4   2  -4 3299.30  200.62 
   6  -4  -4 3783.99  132.46 
  -2   6  -4 3354.67  208.37 
   2  -6  -4 3471.32  209.04 
   2  -6  -4 3208.30  173.11 
  -2   6  -4 3334.82  213.62 
   6  -4   4 3336.76  108.15 
   4   2   4 3321.85  210.18 
  -4  -2  -4 3266.54  197.53 
  -4  -2  -4 2881.12  166.01 
  -2   6   4 2827.25  151.53 
   4   2  -4 2735.40  168.37 
   6  -4   4 3644.01  217.50 
  -4  -2   4 3581.06  210.83 
   4   2   4 3457.96  195.98 
   6  -4  -4 3388.92  198.67 
   2  -6  -4 3267.03  171.51 
   6  -4   4 3532.93  202.15 
   4   2  -4 3543.58  216.14 
  -2   6   4 3340.40  195.85 
   6  -4  -4 3600.09  212.92 
   4   2   4 3593.34  149.29 
   2  -6   4 3565.84  205.06 
   6  -4   4 3130.40  178.15 
  -6   4   4 3618.66  201.23 
  -2   6   4 3465.26  185.87 
   4   2   4 3511.35  180.45 
  -4  -2  -4 3724.49  213.23 
  -2   6  -4 3375.71  125.99 
  -6   4  -4 3609.03  203.03 
   2  -6   4 3521.84  213.31 
  -4  -2  -5 5612.45  260.99 
  -4  -2  -5 3982.28  243.25 
   6  -4   5 5521.40  262.35 
  -2   6   5 4580.68  211.09 
   2  -6   5 5315.07  287.22 
   4   2   5 5544.04  291.61 
  -2   6   5 5725.61  273.66 
  -4  -2   5 5184.33  284.55 
   4   2   5 4868.56  233.65 
  -4  -2  -5 5686.25  285.82 
   4   2  -5 4310.94  229.79 
   2  -6  -5 5545.61  288.47 
   6  -4  -5 5446.78  278.20 
   6  -4  -5 5380.54  193.99 
   4   2   5 5394.60  218.52 
   6  -4   5 5496.90  153.69 
  -6   4   5 4988.11  258.20 
   4   2   5 5101.54  259.54 
  -2   6  -5 5490.64  193.94 
   6  -4  -5 5808.14  297.50 
   2  -6   5 5490.66  271.35 
  -6   4  -5 3972.40  204.32 
   6  -4  -5 5641.64  289.05 
   6  -4   5 5128.07  265.65 
   4   2  -5 5460.04  286.19 
   4   2  -5 5091.44  295.07 
  -2   6   5 5032.70  258.20 
  -6   4  -5 5633.48  281.11 
  -2   6  -5 5680.51  294.68 
   2  -6   5 5233.97  281.16 
   6  -4   5 5519.35  299.91 
  -2   6  -5 5638.73  300.51 
   2  -6  -5 5458.16  256.07 
   4   2   6  652.79   82.29 
   6  -4   6  667.21   55.62 
   2  -6   6  895.46  123.83 
   6  -4   6  862.49  113.82 
  -2   6   6 1056.77   99.41 
  -2   6  -6 1046.78  136.18 
   6  -4  -6  874.65   85.02 
   6  -4  -6  762.64  116.18 
   4   2   6  950.70  133.03 
   2  -6   6  791.33   59.98 
  -2   6   6  821.68  107.93 
   6  -4   6  769.26  104.22 
  -6   4   6  976.84  129.53 
   4   2   6  767.19   94.41 
   6  -4  -6  922.89  124.89 
  -2   6  -6  911.76  127.78 
   2  -6  -6  935.27  122.75 
   4   2  -6  890.45  105.88 
  -4  -2  -6  862.82  118.80 
  -4  -2  -6  961.98  125.79 
   6  -4  -6  880.16  118.28 
  -4  -2   6  793.66  121.21 
  -4  -2   6  848.42  120.01 
  -2   6  -6  881.55   83.66 
   6  -4   6  713.42  117.21 
  -2   6   6  912.12  119.61 
   2  -6   6  969.79  115.23 
   2  -6  -6  700.53   96.72 
   4   2  -6  920.59  129.64 
  -6   4   6  762.40  104.27 
  -6   4  -6  976.00  103.54 
   2  -6  -6  805.79  103.28 
  -4  -2  -6  851.40  110.80 
   4   2   6  809.87  107.66 
   4   2  -6  955.20  134.61 
  -6   4   6  818.98   55.96 
  -6   4  -6  915.36  119.05 
   2  -6   6  755.77  112.71 
   2  -6  -7 1481.78  172.04 
  -2   6  -7 1457.07  173.34 
   6  -4  -7 1434.10  163.31 
  -2   6   7 1366.14  156.51 
   2  -6   7 1288.63  163.22 
  -2   6  -7 1290.96  162.39 
  -6   4  -7  902.27  134.33 
   2  -6  -7 1436.40  155.59 
   4   2   7 1303.42  164.11 
   4   2  -7 1273.93  163.73 
   6  -4  -7 1208.19  158.93 
   2  -6   7 1417.01  150.77 
  -4  -2  -7 1425.08  155.28 
   4   2   7 1324.43  137.99 
  -2   6  -7 1402.18  120.04 
  -6   4  -7  953.10  112.31 
  -4  -2  -7 1177.73  149.82 
   4   2   7 1108.18  121.57 
  -2   6   7 1184.05  138.12 
  -4  -2  -7 1339.86  157.10 
  -4  -2   7 1111.26  155.86 
   2  -6   7 1159.80  153.55 
   4   2  -7 1193.15  157.73 
   6  -4   7 1194.42  139.90 
   4   2  -7 1286.33  139.24 
   2  -6  -7 1044.00  126.36 
   6  -4  -7 1258.49  115.28 
   6  -4   7 1515.25  161.91 
  -6   4   7 1383.48  167.55 
   6  -4  -7 1051.59  145.62 
   4   2   7 1331.97  146.80 
  -6   4   7  984.59  128.25 
  -2   6   7 1426.61  126.68 
   6  -4   7 1115.49  158.93 
  -4  -2   7 1246.76  158.60 
   6  -4   8 4053.20  280.83 
   4   2  -8 3317.39  244.32 
   4   2  -8 4302.24  327.11 
  -6   4  -8 3661.54  242.00 
  -2   6  -8 3515.01  303.68 
   2  -6  -8 4162.01  288.89 
  -6   4   8 3991.09  299.52 
   4   2   8 3022.11  241.20 
   4   2   8 3738.63  252.08 
  -4  -2  -8 4233.33  302.82 
   2  -6   8 4159.74  318.47 
   4   2   8 4682.74  336.60 
   6  -4  -8 4292.29  318.18 
  -2   6   8 4004.15  272.25 
   2  -6   8 4013.30  305.39 
   2  -6  -8 4359.17  315.90 
  -6   4   8 3899.72  269.49 
  -4  -2  -8 3515.10  273.65 
   2  -6   8 3190.51  242.87 
  -4  -2   8 4017.14  311.79 
  -6   4   8 4147.93  314.01 
   2  -6  -8 3912.28  262.24 
  -2   6  -8 4095.07  315.01 
   4   2  -8 3932.76  308.49 
  -4  -2   8 2418.77  195.71 
  -6   4  -8 3107.60  264.62 
   6  -4   8 4520.36  298.57 
  -4  -2   8 3921.16  313.86 
  -2   6   8 3237.72  271.13 
   6  -4   8 3948.44  315.40 
   6  -4  -8 4305.91  303.61 
   6  -4  -8 3838.10  297.40 
  -4  -2  -8 4125.52  302.48 
  -2   6  -9 1745.44  221.50 
  -6   4  -9 1631.76  226.44 
  -4  -2  -9 1733.22  202.82 
   6  -4  -9 2169.36  241.60 
   4   2  -9 1467.10  172.62 
  -4  -2  -9 1647.79  204.70 
  -6   4   9 1269.05  187.80 
   6  -4   9 2142.27  218.03 
   2  -6   9 2072.88  235.83 
   2  -6   9 2115.72  203.47 
  -6   4   9 1850.52  221.90 
   4   2  -9 1996.60  233.96 
  -2   6   9 1245.31  158.28 
  -4  -2   9 1769.59  228.45 
  -2   6  -9 1874.16  231.08 
   6  -4  -9 1702.25  211.61 
   4   2  -9 1680.44  214.81 
  -4  -2   9 1965.57  228.70 
   4   2   9 1489.70  206.71 
  -4  -2  -9 1533.67  190.68 
  -6   4   9 1121.13  152.01 
  -2   6   9 1540.52  199.21 
  -2   6   9 1955.54  204.83 
  -4  -2  -9 1953.49  224.69 
  -6   4  -9 1624.52  201.71 
   2  -6   9 1626.51  207.50 
   6  -4   9 1915.81  234.22 
  -6   4  -9 1596.12  204.98 
   6  -4  -9 1950.09  216.71 
   2  -6  -9 2151.64  236.76 
   6  -4   9 1680.85  194.48 
   2  -6  -9 1854.42  205.83 
   4   2   9 1507.52  178.80 
   2  -6  -9 1637.93  179.30 
  -2   6 -10  -40.58   62.85 
  -2   6  10   -2.04   41.43 
  -4  -2  10   -8.88   60.84 
   2  -6 -10   16.73   41.67 
  -2   6  10  -14.85   36.30 
  -2   6 -10  187.49   70.18 
  -4  -2 -10   68.32   53.46 
  -4  -2 -10  173.07   81.78 
  -6   4 -10  126.21   50.19 
   6  -4  10   35.88   37.01 
   6  -4  10   20.33   31.94 
   2  -6  10    3.56   58.53 
   4   2 -10  197.87   80.70 
   2  -6  10   23.37   37.68 
   4   2 -10  104.50   63.40 
   6  -4 -10  133.55   71.66 
  -6   4 -10   19.62   46.25 
  -4  -2  10  152.30   77.22 
  -6   4  10   26.70   54.89 
   6  -4 -10  147.27   69.61 
   2  -6 -10  100.86   64.98 
  -4  -2 -10   41.48   50.32 
   6  -4  10  103.61   56.34 
  -4  -2 -10   56.42   34.75 
  -6   4 -10    2.97   51.22 
   4   2  10  124.27   64.18 
  -6   4  10   44.53   32.64 
  -4  -2 -11  586.13  143.57 
   2  -6 -11  892.50  170.47 
  -6   4  11  691.80  155.55 
  -4  -2 -11  831.33  165.17 
   6  -4 -11 1050.24  173.23 
  -4  -2  11  571.48  148.87 
  -6   4 -11  559.95  143.10 
   6  -4  11  557.54  148.71 
  -6   4 -11  691.02  153.54 
   2  -6  11  652.39  152.29 
   2  -6 -11  584.25  133.95 
  -6   4  11  885.78  190.93 
   4   2 -11  955.69  182.97 
   4   2 -11  746.54  164.79 
  -6   4 -11  886.42  186.65 
   4   2  11  737.98  167.16 
  -2   6 -11  753.17  171.78 
  -4  -2 -11  680.02  148.40 
  -4  -2  11  546.33  156.99 
  -2   6 -11  790.26  175.20 
   6  -4 -11  428.28  121.97 
   2  -6  11  644.49  154.62 
  -4  -2 -11  949.74  171.66 
  -2   6  11  571.46  141.22 
   6  -3   0  183.46   51.33 
   3   3   0  132.56   32.25 
   3  -6   0  195.02   49.85 
  -3  -3   0  163.21   39.19 
   3   3   0  151.59   54.62 
   6  -3   0  164.06   41.08 
   3  -6   0  109.24   31.09 
   6  -3   0  154.49   33.63 
  -3  -3   0  154.74   25.36 
  -3  -3   0  174.77   28.64 
  -3   6   0  109.62   23.46 
  -6   3   0  129.94   21.33 
   3   3   0  174.39   21.25 
   3  -6   0  150.93   25.18 
   3   3   0  161.12   37.66 
   6  -3   0  110.84   24.17 
  -3   6  -1 1507.18   80.22 
   3  -6   1 1485.35  113.96 
   3   3  -1 1413.39   80.09 
  -3   6  -1 1060.30   48.52 
   6  -3   1 1227.19   85.08 
  -3  -3  -1 1358.34   71.45 
  -3   6  -1 1299.73  116.57 
   6  -3   1 1389.30  111.68 
   3   3  -1 1339.30   96.69 
   3  -6  -1 1261.41   88.05 
   3   3  -1 1372.76  107.30 
   6  -3  -1 1404.38   95.34 
   3  -6   1 1481.54   72.60 
   3   3   1 1392.10   97.58 
  -3   6   1 1372.00   96.45 
   3  -6  -1 1318.04   91.66 
   6  -3  -1 1333.89  116.85 
   3   3  -1 1215.03   89.49 
   3   3   1 1189.14   96.39 
   3  -6   1 1151.23   50.62 
   3   3   1 1406.93  120.60 
   3   3  -1 1397.28   97.46 
   6  -3  -1 1373.69  102.94 
  -3  -3   1 1244.79   86.91 
  -3   6   1 1275.81   52.28 
   6  -3  -1 1293.89   65.28 
   3  -6  -1 1465.33  120.88 
  -3  -3   1 1422.77  110.14 
   6  -3   1 1353.58   91.96 
   3   3   1 1214.06   58.31 
  -3  -3  -1 1401.83  103.39 
  -6   3  -1 1482.26  109.90 
   3  -6  -2 1408.19  112.84 
  -3  -3   2 1844.51  120.82 
   3   3  -2 1618.89  104.93 
  -3  -3   2 1535.11  110.49 
   3  -6   2 1599.73  115.58 
  -6   3  -2 1547.50  104.86 
   3   3   2 1430.58  105.94 
   3   3  -2 1474.83  100.33 
  -3   6   2 1674.91   87.23 
   6  -3   2 1393.82  105.41 
   6  -3   2 1376.06   92.83 
   3   3   2 1647.13  118.18 
   3  -6  -2 1574.13   96.44 
   3   3  -2 1575.59  120.59 
   3  -6   2 1535.74  121.00 
   3  -6   2 1470.27   95.50 
  -3   6   2 1439.23  107.20 
   3   3   2 1529.00   72.14 
  -3   6  -2 1662.09  131.69 
   3  -6   2 1053.73   58.62 
   3  -6  -2 1294.96  103.85 
  -3   6  -2 1279.69   66.15 
   6  -3  -2 1506.73  113.32 
   6  -3   2 1579.05  123.22 
  -3  -3  -2 1587.19  114.04 
   3   3   2 1651.25  113.19 
  -3   6   2 1610.44   97.99 
   6  -3  -2 1446.20  112.11 
   3   3  -2 1390.75   96.17 
   3  -6  -2 1535.22   72.51 
   3   3  -3 6833.98  293.15 
   3  -6   3 6920.85  269.90 
   3  -6   3 6959.59  292.90 
   3   3   3 7015.00  267.37 
   3   3  -3 6361.40  265.59 
   3   3   3 6967.68  273.26 
  -3  -3   3 7058.18  285.48 
   3  -6   3 7188.11  169.73 
   3  -6  -3 6934.99  230.99 
   3  -6  -3 7098.39  244.70 
  -3   6  -3 6794.21  296.11 
  -3   6   3 6970.71  279.01 
   3  -6   3 7209.92  284.31 
  -6   3  -3 7773.38  278.05 
   6  -3  -3 6865.05  283.78 
   6  -3   3 7098.83  201.23 
   3  -6  -3 6669.34  275.97 
  -3   6   3 7269.19  252.02 
   6  -3  -3 6647.10  284.22 
  -3  -3  -3 7300.96  243.61 
   3   3  -3 6677.81  253.69 
   6  -3   3 6901.51  278.08 
   6  -3   3 6577.44  239.69 
   3  -6  -3 6831.52  284.80 
  -3  -3  -3 6812.52  277.20 
  -3   6   3 6798.79  234.28 
   6  -3  -4 2149.63  162.89 
   3  -6  -4 1892.51  153.47 
   3  -6   4 1658.83  139.97 
   3   3  -4 1934.39  150.60 
   6  -3   4 1817.74  144.86 
  -3   6  -4 1845.40  151.34 
   6  -3   4 1904.42  130.58 
  -3  -3  -4 2062.93  159.35 
  -3  -3  -4 1699.92  140.88 
   3   3  -4 1801.99  156.57 
  -3   6   4 2004.30  139.59 
   6  -3   4 1925.13   93.89 
  -3   6  -4 2017.74  164.32 
  -3   6   4 1734.14  107.82 
   3   3  -4 1569.79  120.15 
   3  -6   4 1917.54  157.41 
  -3  -3  -4 2080.45  136.50 
   6  -3  -4 1974.31  155.29 
   3   3   4 1846.23  135.47 
   3  -6  -4 1710.07  125.57 
  -6   3  -4 2021.95  145.03 
   3  -6  -4 1973.10  126.32 
   6  -3  -4 1826.53  151.71 
  -3  -3   4 2008.33  156.62 
  -3   6  -4 1732.68   84.92 
   3  -6   4 1999.95  150.37 
   3   3   4 2040.92  146.82 
  -3   6   4 1989.10  147.33 
   6  -3   4 1963.99  162.47 
   3   3   4 2063.52  158.43 
   6  -3  -5 1170.08  128.61 
   3   3  -5 1188.12  139.06 
  -3   6   5 1040.05  115.38 
   3  -6   5 1185.19   56.28 
   3  -6   5 1121.26  127.51 
   3  -6  -5 1182.43  114.88 
  -3  -3  -5 1197.48  129.68 
   6  -3  -5 1223.82  131.66 
  -3   6  -5 1321.02  145.59 
   6  -3   5 1107.74  108.94 
   6  -3   5 1212.05  136.91 
  -3   6  -5 1417.03   89.83 
   6  -3   5 1418.47  134.51 
   6  -3  -5 1035.32   51.10 
  -3   6   5 1248.41   97.80 
   3  -6   5 1315.16  139.63 
   3   3  -5 1199.90  132.54 
   3   3   5 1284.26  137.54 
  -3  -3  -5 1530.16  131.40 
  -3  -3   5 1312.27  140.43 
   6  -3   5 1154.51   76.42 
  -3   6   5 1276.42  126.72 
   3   3   5 1387.76  113.54 
   3  -6   5 1536.23  138.80 
   3   3  -5  903.04   97.01 
  -6   3  -5 1357.44  130.22 
   3  -6  -5 1329.32  138.50 
  -3   6  -5 1235.30  134.21 
   6  -3  -5 1136.53   85.59 
  -3  -3   5 1153.26  137.38 
   3  -6  -5 1174.30  106.00 
  -3  -3  -5 1173.22  124.58 
  -6   3  -5 1011.94  102.71 
   3   3   5 1182.73  113.53 
   3   3   5 1372.85  127.79 
   6  -3  -5 1066.93  133.61 
   3   3  -6  -26.76   34.39 
   6  -3  -6   -7.66   16.87 
   3  -6  -6   -9.55   24.69 
  -3  -3  -6   24.60   31.00 
   3  -6   6   -9.97   31.18 
  -3   6   6    5.79   15.36 
   3  -6  -6   11.05   23.93 
   3   3   6   14.94   30.08 
   3   3   6   -7.03   16.14 
  -3   6  -6    9.88   33.78 
  -6   3  -6   -2.69   30.63 
  -3  -3  -6  -29.99   37.01 
   3   3   6   48.22   30.62 
  -3   6  -6    3.31   21.95 
  -3  -3   6   -4.70   21.18 
   3  -6  -6   38.62   42.54 
   3  -6   6   10.88   25.54 
   6  -3   6  -23.85   27.84 
  -6   3   6   31.93   31.60 
  -3   6  -6    0.26   15.17 
   3  -6   6  -28.84   29.09 
  -3   6   6   -2.42   29.85 
  -3  -3   6   -0.91   28.66 
  -3   6   6   65.32   45.17 
   6  -3   6    2.91   18.33 
   6  -3  -6   29.74   34.80 
   6  -3  -6  -16.14   31.58 
   6  -3   6   -4.11    8.73 
   6  -3  -6   34.08   27.23 
  -3  -3  -6   -8.14   28.04 
   3   3   6   30.72   36.86 
   3   3  -6   17.81   24.64 
  -6   3   6    9.64   20.72 
   3   3  -6   43.49   39.62 
   6  -3   6   13.74   41.54 
  -6   3  -6  -25.48   27.84 
  -3   6  -7 2580.87  231.91 
  -3   6  -7 2849.21  247.90 
   6  -3  -7 2463.00  168.36 
  -6   3   7 2422.51  220.91 
  -3   6   7 2460.39  203.43 
   3   3  -7 2865.46  203.69 
   3   3  -7 2693.00  234.54 
   3  -6   7 2676.44  212.88 
  -3   6   7 3194.42  180.13 
   6  -3  -7 2669.23  233.54 
   6  -3   7 2666.35  240.18 
  -3  -3  -7 2679.93  222.37 
   3   3  -7 2890.56  250.22 
   6  -3   7 2873.39  216.09 
   6  -3  -7 3161.45  240.70 
   3  -6  -7 2554.09  188.99 
  -3   6  -7 3176.10  178.18 
   3   3   7 2738.32  194.65 
   3   3   7 2651.81  236.41 
   3   3   7 2952.45  216.24 
  -3  -3   7 2762.79  235.22 
   3   3   7 2780.40  194.64 
   6  -3   7 3001.02  229.65 
  -6   3   7 3075.70  257.09 
  -3   6   7 2918.26  232.39 
  -6   3   7 2842.90  214.70 
   3  -6   7 3003.29  243.71 
   6  -3  -7 2744.46  243.52 
   3  -6   7 2571.16  236.66 
  -6   3  -7 2870.92  236.45 
  -6   3  -7 3428.13  251.15 
  -3  -3  -7 2760.68  224.51 
  -6   3  -7 2687.98  200.46 
   3  -6  -7 2376.98  206.89 
  -3  -3  -7 3166.04  244.00 
   3  -6  -7 2873.09  239.21 
  -3  -3   7 2536.50  233.84 
   3   3   8 1313.13  149.81 
  -3   6  -8 1541.75  191.81 
   6  -3  -8 1665.50  182.36 
   6  -3   8 1514.57  170.08 
  -6   3   8 1753.09  203.02 
  -3  -3  -8 1438.40  172.98 
  -3   6   8 1025.07  151.53 
  -6   3   8 1508.62  166.92 
  -6   3  -8 1190.51  142.07 
  -3  -3  -8 1708.92  192.29 
   3  -6  -8 1202.31  157.88 
   3  -6  -8 1722.51  167.63 
   6  -3  -8 1407.03  176.24 
   3   3   8 1124.89  138.95 
   3  -6   8 1454.07  188.42 
   3  -6   8 1429.10  157.37 
   3   3   8 1459.29  148.33 
   3   3  -8 1310.58  146.49 
   3   3   8 1586.23  194.79 
   3   3  -8 1790.43  203.58 
   6  -3   8 1327.25  157.63 
  -3  -3   8 1595.75  197.32 
   3   3  -8 1293.03  184.60 
  -3   6   8 1216.36  152.26 
  -6   3   8 1614.61  183.73 
  -3  -3   8 1567.49  199.97 
   6  -3   8 1693.02  206.52 
   3  -6  -8 1629.38  192.45 
   6  -3  -8 1073.87  182.45 
   3  -6   8 1434.75  181.45 
  -3   6  -8 1403.71  188.64 
  -3  -3  -8 1141.03  152.20 
  -6   3  -8 1362.37  175.82 
  -6   3  -8 1392.62  171.77 
  -3  -3  -9  132.31   59.77 
  -3   6   9  184.21   76.57 
  -3  -3  -9  103.52   63.06 
   3   3   9   77.78   27.04 
   3   3   9   86.23   43.12 
  -6   3  -9   96.46   43.99 
   3  -6   9  152.89   57.41 
  -3   6  -9  238.34   89.14 
  -6   3  -9   79.30   41.30 
  -6   3   9  216.71   87.77 
   3   3  -9   94.83   55.07 
   3   3   9  171.29   65.19 
  -6   3   9   96.57   43.08 
  -6   3  -9   82.65   55.28 
   6  -3   9  191.45   79.93 
  -3  -3  -9  184.85   70.34 
   6  -3   9   74.39   55.14 
   3   3  -9  230.52   64.81 
  -3  -3  -9   93.34   39.79 
   6  -3   9  137.84   58.48 
  -3   6   9  105.98   57.61 
  -3  -3   9  219.00   81.42 
   6  -3  -9  133.06   73.50 
   3  -6  -9  261.24   79.08 
   3  -6  -9  122.86   62.17 
   3  -6   9  129.03   70.00 
   3  -6   9  129.37   65.60 
   3   3  -9  258.56   84.38 
  -3   6  -9  220.68   92.84 
  -3   6   9  127.58   59.77 
  -3  -3   9  112.45   44.42 
  -6   3   9  194.94   78.89 
   6  -3  -9  118.23   59.42 
  -6   3  -9  152.91   55.42 
   6  -3  -9  132.20   67.60 
  -6   3  10   16.75   42.92 
  -6   3 -10  -39.06   54.88 
  -3  -3 -10   36.48   50.05 
   3  -6  10  -23.42   46.92 
  -3  -3 -10   10.52   38.59 
   3  -6 -10   38.38   63.30 
  -6   3 -10   60.76   50.77 
   6  -3 -10   17.59   46.40 
  -3   6  10   56.27   47.82 
   6  -3 -10   13.50   54.13 
  -3   6 -10  -82.27   63.72 
  -3  -3  10   -2.09   55.96 
  -3   6 -10   83.68   83.04 
  -6   3 -10    9.44   49.52 
   3  -6 -10   -7.98   33.80 
   3  -6  10   55.68   72.56 
   3   3 -10   18.20   42.79 
   6  -3 -10  -13.75   57.17 
  -3  -3 -10   41.23   73.64 
  -3  -3 -10   28.61   60.05 
   6  -3  10   34.49   42.40 
   3   3  10   34.59   45.61 
  -3   6  10  153.66   80.96 
   3   3 -10   75.51   75.63 
  -3  -3  10   70.76   48.74 
  -6   3  10   31.50   47.15 
   6  -3  10   70.64   43.08 
  -3  -3 -11 1495.25  219.43 
   3   3 -11 1441.70  237.63 
  -6   3  11 1427.22  226.68 
  -3   6 -11 1611.46  245.52 
   3  -6  11 1486.44  229.33 
   6  -3  11 1510.38  238.66 
  -6   3 -11 1837.88  241.57 
   3   3 -11 1324.12  227.51 
  -3  -3  11 1219.33  212.52 
  -3  -3 -11 1243.01  201.72 
  -3   6  11 1431.60  216.99 
  -6   3 -11 1797.60  241.09 
   3  -6 -11 1571.33  227.23 
  -3  -3 -11 1658.33  224.82 
  -3   6  11 1434.99  226.12 
   6  -3 -11 1214.67  205.22 
   6  -3 -11 1787.77  237.84 
   3   3  11 1473.52  222.77 
  -3  -3  11 1500.40  238.92 
  -3   6 -11 1884.42  258.28 
  -6   3 -11 1363.31  222.51 
  -6   3  11 1076.55  197.49 
  -3  -3 -11 1346.83  210.16 
   3  -6  11  985.53  190.07 
   3  -6 -11 1108.90  186.20 
   2   4   0   60.43   22.94 
   2   4   0  202.43   50.86 
   6  -2   0  145.14   41.37 
  -6   2   0   70.51   11.85 
   2   4   0  120.96   24.76 
   6  -2   0   49.18   25.63 
  -2  -4   0  140.21   35.38 
   4  -6   0  192.72   50.72 
   2   4   0  151.05   39.66 
  -4   6   0   97.71   19.71 
   6  -2   0   89.70   24.81 
  -2  -4   0   90.04   23.80 
   4  -6   0  105.13   21.42 
  -4   6   0  111.60   27.47 
   6  -2   0  147.88   27.14 
   4  -6   1   39.10    9.18 
   6  -2   1   62.46   33.86 
   2   4   1   69.58   27.50 
  -6   2  -1   58.89   21.65 
  -2  -4  -1   74.26   30.53 
   2   4  -1   55.13   25.34 
   4  -6  -1   35.08   23.78 
  -4   6  -1   24.13   18.87 
   2   4  -1   58.59   27.43 
  -2  -4   1   63.30   29.63 
   2   4   1    8.15   36.01 
  -6   2  -1   45.63   19.72 
   2   4   1  103.67   28.46 
   6  -2   1   47.01   13.67 
   4  -6   1   95.10   21.57 
   6  -2  -1   52.82   11.99 
   6  -2  -1   63.18   25.22 
   6  -2  -1   32.76   11.87 
   4  -6   1   65.45   26.82 
  -2  -4  -1   30.72   16.37 
  -2  -4   1   82.25   26.82 
  -4   6   1   42.22   19.16 
  -6   2   1   23.24    7.18 
   6  -2  -1   58.74   30.60 
   6  -2   1   55.56   21.14 
  -4   6  -1   29.85   29.07 
   4  -6   1   35.59   17.64 
   2   4  -1   59.09   27.44 
   4  -6  -1   84.51   22.69 
   4  -6  -1   43.99   22.21 
  -4   6  -1   37.56   11.02 
   2   4  -1   74.82   22.16 
   2   4   2 4557.49  193.47 
   4  -6  -2 4393.85  198.06 
  -2  -4   2 4356.19  198.07 
  -6   2  -2 4077.02  187.26 
   4  -6   2 4442.62  202.12 
   4  -6   2 4433.27  121.77 
   4  -6  -2 4463.32  153.13 
  -6   2   2 3723.46  119.14 
   6  -2   2 4262.92  156.60 
   2   4   2 4064.70  190.54 
  -6   2  -2 4595.67  171.27 
   6  -2   2 4219.27  214.68 
   6  -2  -2 4713.08  222.49 
  -4   6  -2 4234.64  221.27 
  -4   6   2 4560.38  199.60 
  -2  -4  -2 4343.69  150.29 
   2   4  -2 4300.04  202.60 
   6  -2   2 4176.72  193.11 
   2   4   2 4611.03  204.38 
   4  -6   2 4555.30  213.39 
   4  -6  -2 4290.31  161.49 
   6  -2  -2 4429.79  120.12 
  -4   6   2 4164.71  159.17 
   2   4  -2 4398.87  186.67 
  -2  -4   2 4657.55  210.64 
   4  -6   2 4092.12  175.25 
  -4   6  -2 4101.06  121.64 
   4  -6  -2 4368.73  209.01 
  -2  -4  -2 4082.38  192.43 
   6  -2  -2 4202.99  202.88 
   2   4  -2 4296.62  174.02 
   4  -6   3   14.71   24.65 
  -4   6  -3   13.15    6.26 
  -6   2  -3   53.68   26.22 
   4  -6  -3  -16.15   16.55 
   6  -2   3   14.27   25.80 
  -4   6   3   10.45   17.11 
   6  -2  -3    8.05   22.58 
   4  -6  -3   -1.69   21.77 
  -6   2  -3   18.44   14.52 
   4  -6   3   18.28   22.60 
   6  -2  -3   34.56   30.12 
   6  -2   3   34.19   20.58 
  -4   6   3   20.54   19.50 
  -2  -4  -3   48.91   33.28 
  -2  -4  -3    1.42   17.00 
   6  -2  -3   23.67   15.19 
   6  -2  -3    7.05    5.55 
   4  -6  -3    9.61   11.60 
   6  -2   3   -8.64   17.32 
   2   4  -3   11.03   13.29 
   4  -6  -3   29.19   27.24 
  -2  -4   3   16.12   17.83 
   4  -6   3   21.32   25.02 
   2   4  -3   20.74   27.33 
  -4   6   3   18.67   14.28 
   2   4  -3   23.26   26.28 
   2   4   3   21.61   20.30 
   2   4   3  -18.30   26.47 
  -4   6  -3   10.56   19.15 
   2   4   3    8.56   19.35 
   4  -6  -4 1031.31   84.05 
   4  -6  -4  899.86   90.54 
  -4   6   4  809.25   67.02 
  -2  -4  -4 1240.84  108.59 
   4  -6   4 1039.67  111.24 
  -2  -4   4 1086.05  116.51 
  -4   6   4  984.49  105.32 
  -4   6  -4 1011.39   63.47 
   4  -6   4  945.75  109.23 
   2   4   4 1016.93  101.16 
  -6   2  -4 1169.41  116.97 
  -6   2  -4 1057.02   98.98 
   6  -2   4 1125.57  124.66 
   6  -2  -4 1233.80  119.02 
  -2  -4  -4 1048.30  105.92 
  -2  -4  -4 1126.83  115.58 
   4  -6   4  805.49   97.96 
   2   4  -4  789.29   79.71 
   2   4   4 1069.54  100.39 
   2   4   4 1130.14  112.69 
   6  -2  -4 1044.93  111.88 
   2   4  -4 1034.80  111.22 
   6  -2  -4 1106.98  118.96 
   6  -2   4 1026.48  106.85 
   6  -2   4 1041.04   90.64 
   4  -6  -4  942.18  106.47 
   6  -2   4  984.93   76.93 
   2   4  -4  971.71  111.56 
  -4   6   4 1126.73  104.61 
  -2  -4   5  154.21   55.59 
   4  -6   5  101.99   39.34 
  -2  -4  -5   99.61   41.87 
  -6   2  -5  106.54   32.91 
  -2  -4  -5  156.65   48.31 
   6  -2   5   78.34   23.52 
   2   4  -5   86.81   50.37 
  -6   2  -5  114.57   38.49 
   2   4   5  127.35   38.87 
   6  -2   5  129.95   32.80 
  -4   6   5  103.00   36.59 
   2   4  -5  100.51   42.57 
  -2  -4  -5  138.70   40.23 
  -4   6   5   87.66   40.19 
   6  -2  -5   28.84   33.11 
   2   4   5  211.34   53.73 
   6  -2   5   47.96   34.10 
   6  -2  -5   61.88   33.34 
   2   4  -5   91.35   29.84 
   4  -6   5  181.69   55.87 
   6  -2   5  108.54   37.14 
  -4   6   5  124.42   31.15 
  -6   2  -5  109.98   48.37 
   2   4   5   95.20   36.23 
   4  -6  -5   96.10   33.39 
  -2  -4   5  189.72   60.21 
  -4   6  -5  123.91   26.36 
   4  -6  -5  112.89   37.75 
   4  -6  -5   99.19   27.13 
   4  -6   5  152.56   43.76 
  -4   6  -5  128.14   47.55 
   6  -2  -5   76.30   31.79 
  -6   2  -6  720.17  108.79 
  -6   2  -6  617.53   93.98 
   4  -6  -6  777.83   89.97 
   2   4   6  766.35  101.29 
  -4   6  -6  862.62  121.34 
   6  -2   6  812.62  108.44 
  -4   6   6  575.83   95.15 
  -6   2   6  735.21  115.15 
  -2  -4  -6  673.83  100.85 
   6  -2   6  732.40  117.83 
   2   4  -6  624.66  108.60 
  -6   2   6  657.72   96.39 
   6  -2   6  641.77   68.40 
  -2  -4  -6  768.02  111.91 
   4  -6   6  495.85   97.08 
   6  -2  -6  736.08  107.99 
   4  -6  -6  680.74   95.69 
  -2  -4   6  619.24  109.63 
  -2  -4  -6  827.73  110.46 
  -2  -4   6  664.60  107.08 
  -4   6   6  712.93  104.57 
   4  -6  -6  648.88  105.78 
   2   4   6  676.84   85.73 
   2   4  -6  622.44   81.95 
  -4   6  -6  786.90   76.57 
   2   4  -6  570.06  101.58 
  -4   6   6  734.91   72.35 
   2   4   6  542.81   82.82 
  -6   2  -6  680.97   92.82 
   6  -2  -6  655.52  106.55 
   2   4   6  813.37  119.34 
   4  -6   6  740.27  100.49 
   6  -2   6  618.09   90.71 
   4  -6   6  556.66   97.80 
   6  -2  -6  683.41  110.99 
  -4   6  -6  638.14  104.03 
  -4   6  -7   14.14   40.07 
   4  -6  -7  -22.91   33.94 
  -2  -4   7   43.58   35.55 
   6  -2  -7   21.95   31.90 
  -2  -4  -7   29.72   37.64 
  -6   2  -7   35.69   46.63 
  -6   2   7   57.10   46.52 
  -2  -4   7  -21.59   34.77 
  -4   6   7   34.51   26.25 
   2   4   7  -18.76   24.42 
   6  -2  -7  -41.91   41.91 
   6  -2   7  -22.82   40.88 
  -4   6  -7   25.62   22.64 
   2   4  -7   76.20   55.25 
   6  -2  -7  -41.64   27.96 
   2   4  -7   -4.34   40.65 
  -6   2  -7   -2.63   25.50 
  -4   6  -7  -46.87   48.80 
  -6   2   7   28.23   19.13 
   6  -2  -7  -11.48   38.28 
   4  -6   7    4.88   24.29 
   2   4  -7   -2.84   21.68 
   4  -6   7   37.99   34.87 
  -2  -4  -7  -48.75   52.25 
   4  -6   7   14.43   31.48 
   2   4   7   17.70   23.78 
   2   4   7   38.21   45.63 
  -6   2  -7   23.89   22.22 
   6  -2   7   30.63   31.84 
  -4   6   7  -20.62   31.22 
   4  -6  -7    2.34   21.33 
   4  -6  -7  -12.45   36.23 
  -2  -4  -7  -43.90   38.40 
  -4   6   7    1.00   15.29 
  -6   2   7   25.52   27.68 
   2   4   7    0.25   24.48 
   6  -2   7   37.21   45.68 
   2   4   8 1474.09  152.47 
  -6   2  -8 1342.45  172.11 
   4  -6  -8  960.69  119.80 
  -2  -4  -8 1063.76  146.85 
  -2  -4   8 1408.43  184.60 
   2   4  -8 1330.71  141.34 
   4  -6   8 1342.52  157.47 
  -2  -4  -8 1252.64  165.41 
   2   4   8  997.23  156.60 
   2   4  -8 1038.79  176.12 
   4  -6  -8 1099.92  148.66 
   6  -2  -8 1518.09  173.40 
  -6   2  -8 1109.37  139.78 
   4  -6  -8 1312.12  170.29 
  -4   6  -8 1253.39  172.49 
   6  -2   8 1312.74  153.15 
   4  -6   8 1276.09  163.51 
  -6   2   8 1427.24  178.96 
  -6   2   8 1190.75  143.54 
  -2  -4  -8 1438.75  177.54 
  -4   6  -8 1329.12  172.34 
   6  -2  -8 1304.60  178.97 
  -2  -4  -8 1285.83  161.96 
   2   4   8 1373.61  147.67 
  -4   6   8  822.81  137.83 
   2   4   8 1288.44  145.38 
  -2  -4   8 1252.61  178.13 
  -6   2  -8 1058.60  149.62 
   6  -2   8 1491.27  172.00 
  -6   2   8 1437.50  188.49 
   2   4  -8 1117.58  167.98 
   4  -6   8 1454.93  188.25 
   6  -2   8 1484.22  193.54 
   6  -2  -8 1253.77  168.37 
  -4   6   8  971.73  132.96 
   4  -6   9   73.73   55.85 
   6  -2  -9  216.29   86.90 
   2   4   9  119.48   55.17 
   2   4   9  212.55   79.00 
  -6   2  -9  128.91   73.35 
   4  -6  -9  219.71   81.78 
   2   4  -9  180.71   86.61 
  -6   2  -9  291.50   87.55 
   4  -6   9  249.81   98.93 
  -4   6   9   89.07   38.29 
  -6   2  -9  188.37   70.89 
   6  -2   9   62.76   45.22 
  -4   6   9   99.87   51.66 
  -4   6  -9  168.07   83.30 
   2   4   9  235.60   91.50 
   4  -6  -9  113.71   63.57 
   6  -2  -9  150.70   65.51 
   2   4  -9  148.47   70.36 
   6  -2   9  249.40   74.63 
   6  -2  -9   49.66   51.97 
  -2  -4   9  175.87   80.10 
  -6   2   9  118.94   52.49 
  -4   6  -9  197.51   76.56 
  -2  -4  -9  183.05   70.36 
   6  -2   9  159.55   54.40 
   4  -6   9  149.01   63.49 
  -2  -4   9   97.92   52.76 
  -6   2   9  255.99   92.89 
  -6   2   9   74.17   55.62 
  -2  -4  -9  211.02   75.62 
  -2  -4  -9  153.79   64.68 
  -2  -4  -9   78.66   33.89 
  -4   6   9   88.63   49.76 
  -4   6  10  177.94   78.90 
   6  -2 -10  217.54   92.05 
  -6   2  10   66.86   60.17 
  -6   2 -10   52.31   36.96 
   4  -6 -10   59.30   62.61 
   6  -2 -10   94.79   44.76 
  -2  -4 -10  202.09   78.40 
  -6   2 -10  223.76   88.85 
  -2  -4 -10  116.21   69.08 
   4  -6  10  161.72   73.66 
   4  -6 -10  121.65   73.07 
   4  -6  10  216.48   69.52 
  -6   2 -10  143.83   46.56 
  -4   6 -10  214.67   75.48 
  -4   6  10  146.24   70.42 
  -4   6 -10  233.84  104.04 
   2   4  10  143.71   83.92 
   2   4 -10  183.29   90.24 
  -2  -4  10  276.01   95.09 
   4  -6  10  130.58   80.62 
  -2  -4 -10  224.18   85.39 
  -2  -4  10  148.40   79.83 
  -2  -4 -10  163.85   73.38 
   6  -2  10  109.37   56.59 
   6  -2  10  152.13   65.63 
  -6   2  10  156.88   92.74 
   2   4 -10   54.43   54.99 
   6  -2 -10   97.60   60.43 
   6  -2 -11  -39.68   66.99 
   2   4  11  -87.60   52.39 
   4  -6 -11   -7.60   56.43 
   2   4 -11   22.88   45.67 
  -4   6 -11  -88.47   76.77 
  -6   2  11    4.62   55.91 
  -2  -4  11   86.91   72.34 
  -4   6 -11  -63.14   91.51 
  -6   2 -11   45.34   50.11 
  -4   6  11   93.06   86.40 
   6  -2  11  -49.21   85.11 
   4  -6  11  -37.79   57.11 
   2   4 -11  -32.57   62.43 
   6  -2 -11   -2.97   43.87 
  -2  -4 -11   36.71   47.46 
  -6   2  11    2.49   58.40 
   4  -6 -11   -1.08   37.60 
   4  -6  11  -37.05   49.31 
  -2  -4  11  -93.95   66.66 
  -4   6  11   27.99   40.01 
  -2  -4 -11  -94.77   73.78 
  -4   6 -11  -11.23   54.59 
  -6   2 -11  -62.35   81.48 
   6  -2 -11  -16.05   62.28 
  -6   2 -11  -71.81   76.69 
  -5   6   0 23627.1   528.3 
   5  -6   0 23777.7   546.6 
   6  -1   0 22147.6   582.7 
   1   5   0 23103.9   567.7 
  -1  -5   0 21449.5   580.4 
   5  -6   0 23359.2   496.5 
   6  -1   0 23046.6   682.9 
  -6   1   0 21967.1   514.7 
   5  -6   0 23124.0   608.5 
   1   5   0 22769.0   555.2 
   5  -6   0 22682.4   519.9 
  -1  -5   0 24281.7   570.5 
   1   5   0 23745.7   576.2 
   1   5   0 25627.7   603.9 
   6  -1   0 21595.4   525.9 
   5  -6  -1 1259.83   92.90 
  -5   6  -1  946.60  115.54 
   6  -1   1 1269.71  124.79 
   5  -6  -1 1144.28   75.42 
   5  -6   1 1180.83  108.44 
   6  -1   1 1218.26   91.44 
   1   5  -1 1217.99   89.12 
  -5   6   1 1212.00   90.80 
  -1  -5  -1 1159.74   91.07 
   6  -1  -1 1116.99   69.65 
  -5   6  -1  749.61   50.74 
   5  -6  -1 1198.18  108.99 
  -1  -5   1 1263.19  102.36 
  -6   1  -1 1032.69   63.66 
  -6   1   1 1038.91   67.81 
   5  -6   1 1158.13   66.12 
  -5   6   1  814.19   61.97 
   1   5  -1 1213.58   89.75 
   5  -6   1 1277.42   96.49 
   1   5   1 1393.63  105.18 
  -1  -5  -1 1168.25   98.26 
   6  -1   1 1129.91   57.08 
   6  -1  -1 1147.15  100.85 
  -1  -5   1 1139.65   91.15 
  -6   1  -1  928.65   61.41 
   1   5  -1 1125.23   88.21 
   6  -1  -1 1086.74  114.78 
  -5   6  -1 1288.87   71.07 
   5  -6  -1 1238.59   75.33 
  -6   1  -1 1234.98   89.41 
   1   5   1 1236.33   93.11 
   1   5   1 1183.98   95.27 
   1   5  -2 14608.6   339.3 
   5  -6   2 14431.8   402.4 
   1   5  -2 13880.5   388.2 
   1   5   2 14931.6   402.7 
   5  -6  -2 14428.9   333.6 
  -1  -5  -2 14714.4   356.3 
   5  -6  -2 14483.7   403.7 
  -6   1   2 12336.5   301.8 
   1   5   2 14395.7   359.6 
  -1  -5   2 15147.3   426.6 
   6  -1   2 14026.7   434.0 
   6  -1  -2 14060.2   297.3 
   1   5  -2 14734.5   371.2 
   5  -6  -2 14136.8   418.9 
   6  -1   2 14345.0   359.0 
   6  -1   2 14544.9   399.5 
  -1  -5   2 14332.8   406.1 
   1   5   2 13525.9   388.3 
  -1  -5  -2 14379.4   400.6 
   6  -1  -2 14470.3   376.3 
   6  -1   2 14663.8   303.5 
  -5   6   2 14362.6   396.9 
   6  -1  -2 13915.4   407.4 
  -5   6  -2 12698.1   421.7 
  -1  -5  -2 14410.9   405.4 
   6  -1  -2 14410.5   439.1 
  -6   1  -2 14491.5   393.9 
   5  -6   2 13641.9   371.5 
   5  -6   2 14159.3   421.2 
   1   5  -2 13585.6   390.6 
  -5   6   2 12862.5   315.4 
  -6   1  -3  743.79   70.51 
   6  -1   3 1337.78  125.85 
   1   5   3 1056.95  100.22 
  -6   1  -3 1052.09  102.05 
  -5   6  -3 1164.23  117.53 
   6  -1   3 1092.22   71.32 
  -5   6   3 1115.36   65.95 
   1   5   3 1208.42  101.58 
   5  -6   3 1127.22  103.66 
   6  -1   3 1065.86   84.42 
   5  -6  -3 1039.89   73.52 
   5  -6   3 1080.34  104.14 
   5  -6  -3 1142.01   88.09 
  -1  -5   3 1158.00  110.06 
   6  -1  -3 1153.30  108.61 
   6  -1   3 1114.63  106.11 
   6  -1  -3 1122.00  103.06 
   5  -6   3 1101.23  106.58 
  -5   6  -3 1212.82   60.97 
   1   5   3 1231.39  103.22 
   6  -1  -3 1177.82   61.52 
  -5   6   3 1071.67  100.47 
  -1  -5  -3 1166.18  112.57 
   6  -1  -3 1167.54  115.72 
   1   5  -3 1266.03  113.30 
   5  -6  -3 1073.72  106.58 
   1   5  -3 1258.97  113.10 
  -1  -5  -3 1189.25  105.76 
   1   5  -3 1133.64   83.35 
   6  -1  -4 1133.00  111.34 
   6  -1  -4 1011.60  111.81 
   1   5  -4 1246.04  123.79 
   1   5  -4 1075.91   88.85 
  -6   1  -4 1113.20   99.01 
  -5   6   4 1148.06   67.64 
   5  -6   4 1129.85  111.09 
   1   5   4 1123.32  107.22 
   6  -1  -4 1082.39   64.53 
  -1  -5  -4  776.21   94.72 
   1   5   4 1103.09  109.76 
   6  -1   4  802.57  116.36 
   1   5  -4 1109.07  116.26 
  -1  -5  -4 1086.13  116.08 
  -1  -5   4 1124.38  120.95 
  -5   6   4 1118.77  112.83 
   6  -1   4 1126.74   88.28 
  -6   1  -4 1087.95  113.15 
   5  -6   4 1039.51  111.90 
   5  -6  -4 1030.18   80.01 
   6  -1   4 1088.87  110.47 
  -5   6  -4 1007.45  117.53 
   6  -1  -4 1045.82  120.91 
   5  -6  -4 1088.65  118.64 
   6  -1   4  971.59   83.93 
   1   5   4  862.69   93.41 
  -5   6   4 1183.64  112.22 
  -5   6  -4 1094.02   70.26 
  -1  -5   4 1107.76  117.49 
   5  -6   4 1093.29  118.02 
   5  -6  -4 1134.14  103.23 
   1   5   5  427.91   70.15 
  -6   1  -5  637.90   96.63 
  -5   6   5  596.91   89.24 
   1   5   5  527.66   85.68 
  -5   6  -5  614.63   61.34 
   5  -6  -5  490.69   79.09 
   6  -1  -5  601.13   98.04 
  -1  -5   5  565.55   92.48 
   6  -1   5  546.06   93.44 
  -5   6  -5  694.72  101.62 
  -1  -5   5  583.04   95.84 
   5  -6   5  596.60   92.99 
  -1  -5  -5  522.85   78.43 
   1   5  -5  573.30   98.29 
   6  -1  -5  592.90   91.70 
  -6   1  -5  531.65   83.94 
   1   5  -5  612.97   98.46 
   6  -1   5  472.70   66.08 
  -6   1  -5  590.29   81.34 
   5  -6   5  573.43   87.90 
   6  -1   5  542.45   63.89 
   6  -1   5  562.72   88.59 
  -5   6   5  617.40   54.32 
   1   5  -5  524.95   66.36 
   1   5   5  465.04   72.28 
   5  -6  -5  345.06   53.23 
   6  -1  -5  434.32   81.53 
   5  -6  -5  643.68   96.73 
   5  -6   5  499.80   82.99 
  -6   1   5  412.02   75.51 
  -1  -5  -5  608.76   95.47 
  -5   6   5  697.56   96.12 
   1   5   6  491.76   88.55 
   5  -6  -6  560.79   73.24 
   6  -1  -6  515.26   90.74 
  -5   6  -6  590.98  101.80 
  -1  -5   6  614.88  107.70 
   5  -6   6  606.25  107.20 
  -6   1  -6  641.49   98.21 
   6  -1   6  478.16   74.72 
  -6   1   6  448.97   86.96 
  -5   6   6  554.24   90.92 
   6  -1  -6  638.68   98.14 
  -1  -5  -6  516.32   86.76 
  -6   1  -6  614.93   90.72 
   5  -6   6  405.22   78.43 
   1   5  -6  465.86   94.20 
   5  -6  -6  489.72   85.24 
   6  -1   6  551.21   90.21 
  -5   6   6  686.08   63.33 
   1   5   6  427.62   74.82 
   1   5   6  592.51   85.07 
   1   5  -6  623.35  104.40 
   6  -1  -6  541.21  105.35 
  -1  -5  -6  536.10   94.48 
  -6   1   6  579.47  109.14 
   1   5  -6  546.53   76.36 
   6  -1   6  428.06   83.01 
  -5   6   6  615.36   93.60 
   5  -6   6  545.45   93.78 
  -1  -5  -6  773.23  109.93 
   5  -6  -6  525.51   96.78 
  -1  -5   6  583.96   99.31 
  -6   1  -6  543.69   95.11 
  -5   6  -6  586.91   68.85 
   6  -1   6  462.12   63.57 
  -6   1   7  534.97  102.66 
   6  -1   7  493.63  106.15 
   6  -1  -7  554.41   98.36 
   6  -1  -7  429.05   90.47 
   1   5  -7  514.66  106.89 
   5  -6  -7  420.52   91.95 
  -1  -5   7  386.13   90.89 
  -1  -5   7  396.79   89.01 
  -6   1   7  517.15  111.26 
  -5   6   7  404.43   84.74 
  -6   1   7  466.03   82.85 
  -1  -5  -7  597.01  103.57 
  -5   6  -7  396.25   97.11 
  -5   6  -7  541.06   74.19 
   1   5  -7  507.35  102.50 
   5  -6  -7  461.29   73.00 
   6  -1  -7  452.39   97.76 
   1   5   7  486.67  102.53 
  -5   6   7  564.90  107.02 
   1   5   7  451.11   83.25 
   6  -1   7  431.17   80.92 
   6  -1   7  549.04   97.37 
  -6   1  -7  458.54   88.23 
   1   5   7  408.57   80.30 
  -5   6  -7  552.73  112.86 
  -1  -5  -7  514.55  101.92 
   5  -6   7  371.99   86.07 
  -1  -5  -7  404.39   87.96 
   5  -6   7  448.89   96.85 
  -6   1  -7  320.44   75.04 
   1   5  -7  504.09   76.82 
   1   5   7  405.23   78.25 
   5  -6  -7  418.73   85.30 
  -6   1  -7  435.46   91.44 
   5  -6   7  405.64   93.14 
  -6   1   8  -62.63   60.93 
  -5   6   8  -22.09   34.31 
   5  -6   8   73.38   47.37 
  -6   1  -8   13.95   28.21 
  -5   6  -8    2.54   31.09 
  -5   6  -8   20.66   32.29 
   1   5  -8   22.08   38.84 
   5  -6   8  -20.60   28.72 
   5  -6  -8    4.53   33.70 
  -1  -5  -8  -88.15   57.66 
  -1  -5   8   81.08   59.53 
   1   5  -8   22.32   27.29 
   5  -6   8   58.24   45.15 
  -1  -5  -8  -12.09   37.64 
  -6   1  -8   44.25   28.42 
  -1  -5  -8   62.85   59.44 
   6  -1  -8  -18.99   43.87 
   6  -1  -8  -13.43   25.27 
   1   5   8   17.14   32.50 
   1   5   8   28.32   36.52 
  -6   1   8   -2.03   26.04 
  -6   1   8   27.04   45.69 
  -5   6   8   16.77   29.84 
   5  -6  -8  -23.07   47.43 
   1   5   8   21.49   26.68 
   6  -1  -8  -26.31   39.65 
  -1  -5   8   39.43   50.81 
   6  -1   8  -40.80   46.14 
   6  -1   8  -37.88   36.09 
  -6   1  -8   -2.69   50.37 
   1   5   8   -8.23   27.94 
  -1  -5  -8   21.76   33.59 
   1   5  -8   74.61   49.71 
   6  -1   8   -5.30   52.48 
   6  -1   9  305.77   78.11 
   5  -6   9  196.46   81.77 
   1   5  -9  192.90   80.41 
   6  -1  -9  309.80   86.57 
  -6   1  -9  193.80   87.01 
  -6   1   9  293.54  100.43 
  -1  -5  -9  250.46   80.20 
   5  -6   9  245.55   71.66 
  -5   6  -9  448.44  108.72 
   6  -1   9  223.54   87.69 
  -5   6   9  165.08   61.90 
  -6   1   9  286.76   99.89 
   6  -1  -9  192.51   73.73 
   1   5   9  343.80   99.21 
  -6   1  -9  240.90   78.61 
   6  -1  -9  264.48   91.87 
  -6   1  -9  296.22   93.96 
   1   5   9  246.99   72.50 
   5  -6  -9  298.44   89.59 
  -1  -5  -9  166.76   70.12 
  -5   6   9  201.80   68.92 
   1   5  -9  399.78  109.98 
  -5   6   9  300.88   88.37 
  -1  -5   9  201.05   89.13 
  -1  -5  -9  331.38   90.19 
  -5   6  -9  246.21   90.29 
   5  -6  -9  430.91  112.52 
  -1  -5   9  270.75   95.88 
   5  -6   9  250.10  102.61 
   5  -6  10  -63.19   48.21 
  -5   6 -10  133.89   97.00 
  -5   6  10   44.43   45.24 
  -6   1 -10   62.79   46.75 
   6  -1  10    9.64   51.74 
  -6   1 -10    9.02   39.66 
   6  -1 -10   77.11   61.44 
   5  -6 -10   39.52   41.91 
  -1  -5 -10   25.09   42.11 
   5  -6  10   27.29   36.38 
  -6   1  10   48.91   61.18 
   1   5  10   81.97   48.47 
  -5   6  10  -17.17   54.17 
   1   5 -10    8.17   43.22 
   6  -1 -10  -19.46   47.38 
  -1  -5 -10   21.55   43.66 
  -5   6 -10   23.54   34.32 
  -1  -5  10  129.15   79.77 
   5  -6 -10  107.49   68.44 
   6  -1  10  -49.53   67.70 
   6  -1 -10  -71.95   73.36 
  -6   1  10   77.94   68.32 
   5  -6  10  116.57   70.69 
  -6   1 -10    6.70   42.03 
   1   5 -10   71.79   90.34 
  -1  -5 -10   66.29   57.01 
  -1  -5  10   74.17   39.61 
  -6   1 -10   25.66   37.94 
   5  -6  11  124.89   78.60 
   5  -6  11  178.75   81.33 
   6  -1 -11   59.32   38.94 
  -5   6 -11  144.87   66.61 
   5  -6 -11  255.58   92.07 
   1   5 -11  188.45   94.83 
   1   5 -11  100.56   40.38 
  -5   6  11  182.27   81.35 
  -6   1 -11  103.32   77.08 
  -6   1  11  459.81  125.29 
   6  -1  11  202.09  102.58 
  -1  -5  11  111.44   78.03 
   5  -6 -11  182.41   86.25 
  -1  -5 -11  217.75   83.34 
  -6   1 -11  186.70   88.33 
  -1  -5  11  166.68   83.56 
  -5   6 -11  148.29   70.01 
  -1  -5 -11   91.44   50.83 
   6  -1 -11  145.18   94.02 
  -5   6  11   62.39   54.45 
  -5   6 -11  134.87   85.49 
  -6   1  11  298.14  114.96 
  -6   1 -11  264.90  103.11 
   1   5  11  373.32  132.49 
   6   0   0 10650.2   352.1 
   0   6   0 10986.9   364.0 
  -6   6   0 10666.6   295.3 
   6  -6   0 10846.1   360.6 
   6  -6   0 10517.6   301.4 
   6  -6   0 10311.8   292.9 
   0   6   0 10696.8   319.1 
   0  -6   0 11655.9   357.3 
   6  -6   0 10274.0   297.0 
  -6   0   0 10908.7   304.8 
   6   0   0 10844.3   431.0 
   0   6   0 10937.6   311.0 
   6   0   0 10630.6   304.2 
   0   6   0 10414.7   337.6 
   0  -6   0 10178.4   341.4 
  -6   0  -1  215.85   41.16 
   0   6   1  216.54   44.56 
   6   0  -1  212.21   32.82 
   0  -6   1  206.06   49.13 
   6   0   1  179.96   35.41 
   6  -6   1  239.50   51.06 
   0   6  -1  227.29   37.93 
   6  -6  -1  248.57   50.92 
  -6   0   1  217.29   36.55 
   0   6  -1  179.52   39.45 
   6   0  -1  201.64   33.93 
   6   0   1  256.39   48.52 
   0   6   1  192.07   39.23 
   6  -6   1  210.10   35.43 
   6   0  -1  240.20   49.95 
   0  -6   1  232.13   45.50 
   0  -6  -1  194.38   44.83 
  -6   6  -1  251.71   63.78 
   6   0  -1  234.30   54.66 
   0  -6  -1  236.14   50.34 
   6  -6   1  233.76   42.94 
  -6   6  -1  324.35   36.87 
   6  -6  -1  254.93   45.16 
   6   0   1  254.65   57.09 
   0   6   1  194.56   34.11 
   6  -6   1  184.88   36.80 
  -6   6   1  260.03   42.72 
   6  -6  -1  221.35   44.88 
   0   6  -1  242.77   40.15 
  -6   0  -2  800.74   54.42 
  -6   6   2  620.05   49.27 
   6   0   2  919.44  104.03 
   0  -6  -2  934.86   92.12 
   0   6  -2  985.21   80.96 
   0   6   2  972.79   90.84 
   0   6  -2 1013.73   92.53 
  -6   0  -2  878.19   88.22 
   6  -6  -2  994.41   93.76 
   0   6   2  899.27   86.95 
   6  -6  -2  818.28   91.87 
  -6   6  -2  862.52   48.61 
   0  -6  -2  912.48   87.20 
   6   0  -2  934.62  103.97 
   6   0   2  970.34   84.63 
   6  -6  -2  942.62   79.17 
   0   6   2  952.34   68.44 
   6  -6   2 1049.36  101.53 
  -6   6  -2 1024.63  111.38 
  -6   0   2  943.11   77.00 
   0  -6  -2 1016.42   91.01 
   6   0  -2 1016.17   68.60 
  -6   6   2 1131.41   98.62 
   0   6  -2  972.43   93.90 
   0  -6   2  939.73   97.66 
   6  -6  -2  957.54   56.39 
   6  -6   2  949.29   91.30 
   6   0  -2 1073.81  100.54 
   6   0   2  992.54   90.13 
   6   0  -2 1002.30   82.77 
   6   0  -3   27.00   15.16 
  -6   6   3   24.18    9.14 
   6  -6  -3   15.53   14.02 
   6   0  -3   32.64   28.68 
   0  -6  -3    9.39   20.96 
   6   0   3   24.36   17.39 
   0   6   3   31.18   26.99 
   6  -6   3   15.87   21.70 
   0  -6  -3   46.19   26.92 
   0   6  -3   10.35   11.18 
  -6   6  -3   38.57   18.30 
   0  -6   3   11.42   17.27 
   6  -6   3   19.56   19.10 
   0  -6  -3    1.30   16.71 
   6   0   3   -5.18   19.55 
   6   0   3   48.61   28.28 
   0   6  -3   27.23   24.41 
  -6   0  -3   50.92   17.59 
   6   0  -3   12.35   12.37 
   0   6   3    7.05   18.01 
   6  -6  -3   -6.80   24.76 
   0  -6   3   20.87   18.95 
   6  -6   3   13.92   16.01 
   6   0   3   18.22    7.08 
   6  -6  -3   17.87    9.40 
  -6   0  -3   28.91   16.66 
  -6   6   3   45.44   25.06 
   0   6  -3   18.46   28.58 
   6   0  -3   16.39   18.14 
   0   6   3    1.49   17.74 
   6   0   4  676.21   89.16 
   0  -6   4  636.51   92.86 
   0   6   4  530.58   78.53 
   0  -6  -4  647.24   84.49 
   6   0  -4  649.78   90.06 
   6  -6   4  572.86   85.36 
   0  -6  -4  560.09   85.67 
   6   0   4  639.87   64.19 
  -6   0  -4  483.13   80.02 
   6   0  -4  526.03   89.49 
   0  -6   4  588.44   85.71 
   0   6  -4  684.02   92.02 
   0   6   4  659.61   81.17 
   0   6  -4  545.85   56.94 
   6  -6  -4  605.38   77.14 
  -6   6  -4  681.67   95.21 
  -6   6  -4  600.32   56.65 
   0   6  -4  647.40   89.96 
  -6   6   4  589.46   83.58 
  -6   0   4  663.40   90.91 
   6  -6   4  581.91   86.67 
   6   0  -4  621.37   85.87 
   6  -6   4  576.09   83.13 
   6   0   4  471.04   62.18 
   6   0  -4  573.11   53.26 
   0   6   4  423.90   63.26 
   6  -6  -4  702.96   96.23 
  -6   6   4  601.89   40.63 
   6  -6  -4  548.58   52.37 
  -6   0  -4  650.54   74.35 
   6  -6  -5  353.37   72.29 
   6   0  -5  239.78   59.68 
   6   0   5  242.67   48.21 
   6   0   5  222.09   45.17 
   0  -6   5  213.82   65.05 
   0   6   5  302.44   60.72 
   0  -6   5  204.40   55.21 
   0  -6  -5  341.43   69.58 
   6  -6  -5  300.58   45.99 
  -6   0  -5  347.45   63.27 
   0   6   5  227.26   57.60 
   6   0  -5  244.96   65.15 
   6   0   5  365.49   73.19 
   0   6  -5  275.73   44.12 
  -6   0   5  183.97   41.28 
   0   6  -5  229.18   66.66 
  -6   6   5  254.16   55.61 
  -6   0  -5  264.05   69.37 
   6  -6   5  206.87   59.28 
  -6   6   5  232.58   26.84 
   0   6  -5  251.02   56.02 
  -6   0  -5  225.91   60.91 
   6  -6   5  269.19   61.80 
   0   6   5  303.69   58.43 
   6   0  -5  193.41   46.82 
  -6   6   5  336.71   69.87 
   0  -6  -5  281.18   63.34 
   6   0   5  264.89   62.50 
   6  -6   5  313.51   67.42 
   6  -6  -5  259.87   70.20 
  -6   6  -5  400.99   79.57 
  -6   6  -5  361.16   49.48 
  -6   6  -6  139.23   53.87 
   6  -6  -6  134.66   34.99 
   0  -6  -6  122.97   44.10 
  -6   0  -6  121.97   53.93 
   6  -6   6  155.14   53.87 
   0   6   6  206.71   52.78 
   6  -6   6  238.38   73.52 
   6   0  -6  151.37   55.52 
   6  -6  -6  169.59   56.44 
   6   0   6  103.41   39.94 
   0   6   6  107.39   43.27 
  -6   0  -6   65.76   31.43 
   6   0  -6  214.88   73.09 
  -6   6   6  143.38   54.64 
   0   6  -6  115.10   52.74 
   6  -6   6  176.64   52.91 
   0  -6   6  107.66   54.75 
   6   0   6   98.25   32.97 
   0   6  -6  143.06   61.89 
  -6   6   6  167.60   26.14 
   0   6  -6  169.22   42.25 
   6  -6  -6  151.43   64.98 
   0  -6  -6  131.62   45.18 
   6   0   6  174.13   46.19 
   6   0  -6  140.88   50.00 
  -6   0  -6  154.03   50.75 
   0   6   6  104.81   39.32 
  -6   6   6  129.22   54.38 
   6   0   6  128.60   49.67 
  -6   0   6  100.10   43.95 
  -6   6  -6  145.76   37.26 
   0  -6   6   52.02   23.91 
  -6   0  -7   -1.33   32.26 
   0   6   7   16.13   35.86 
   6  -6  -7   31.15   33.38 
   6   0  -7  -14.96   36.52 
   0  -6  -7  -24.39   36.59 
   0   6  -7   18.39   20.03 
   0  -6   7   61.46   38.11 
  -6   0  -7    6.17   24.16 
  -6   6  -7   -8.14   26.37 
   6   0  -7   34.23   37.20 
   6  -6   7   15.11   27.41 
   6   0   7  -22.02   46.01 
   6   0   7   44.28   27.08 
   6  -6  -7   45.29   25.73 
  -6   0   7  -30.44   44.15 
   6  -6   7   -1.10   41.80 
   0   6   7   37.16   32.58 
  -6   0   7   69.01   35.54 
   0   6  -7  -32.82   27.32 
  -6   6  -7   -2.39   27.94 
  -6   6   7    5.33   26.49 
   6   0   7   19.51   36.20 
   0  -6  -7   35.38   23.79 
   0  -6   7   73.71   56.56 
   6   0  -7   22.14   28.44 
   0   6   7    9.14   21.17 
  -6   6   7  -32.85   34.17 
   6   0   7  -23.14   28.50 
   0   6  -7  -21.01   34.33 
  -6   0  -7   30.79   42.36 
   0  -6  -7  -11.57   35.60 
   6  -6  -7  -25.45   33.23 
   6  -6   7   -3.89   22.63 
   0   6   8   46.07   24.55 
   6   0   8   48.20   29.59 
   0   6   8  127.66   45.41 
  -6   0   8   80.25   70.62 
   6   0  -8   35.17   32.81 
   0  -6   8   76.03   39.76 
  -6   6  -8   57.27   50.56 
  -6   0  -8   51.61   37.94 
  -6   0   8  139.49   55.15 
   0  -6  -8   -9.61   22.53 
   6  -6   8   60.39   39.26 
   6   0   8  112.43   62.78 
  -6   6   8  111.26   61.03 
   6   0   8   60.40   33.55 
   0   6  -8  133.26   72.42 
  -6   6  -8  100.66   54.87 
  -6   6   8   33.19   31.88 
   0   6   8   84.88   39.04 
  -6   0  -8   41.68   32.87 
  -6   0   8   92.81   54.12 
   6   0  -8   96.29   45.07 
   0  -6   8   15.05   36.38 
   6   0  -8  146.18   72.90 
   6  -6  -8   72.10   44.20 
   0  -6  -8   82.41   49.08 
   0   6  -8   97.90   62.04 
   0   6   8   66.80   49.02 
   6  -6   8   50.72   45.91 
   6  -6  -8  200.34   78.05 
   6  -6   8   23.85   27.56 
  -6   0  -8  179.30   69.70 
   0  -6  -8   96.92   45.75 
   0   6  -9   10.17   58.63 
   0   6   9   53.67   28.03 
   6  -6   9   31.37   34.52 
   6  -6  -9  -60.91   31.37 
   6   0  -9   71.29   54.03 
   0   6   9  -13.11   43.50 
  -6   6   9  -45.46   47.03 
   0  -6  -9  103.55   56.36 
   6   0   9    0.50   42.28 
  -6   0   9   11.94   45.30 
   0   6   9   31.09   41.09 
  -6   6  -9  124.35   59.08 
   0  -6  -9   12.84   35.76 
   6  -6   9   74.12   58.87 
   0  -6  -9    9.71   39.56 
  -6   0  -9   52.89   61.66 
   0  -6   9   42.36   31.96 
   0  -6   9   41.82   38.91 
  -6   6   9   52.05   31.14 
  -6   0   9  106.01   77.03 
  -6   0  -9  -22.76   30.30 
   6   0   9    9.84   38.00 
  -6   6   9    4.98   36.18 
  -6   0  -9   11.08   41.62 
   0   6  -9  -36.47   70.57 
  -6   6  -9   93.74   42.41 
   6   0  -9   36.74   48.81 
   6  -6   9   60.76   38.72 
   6   0  -9   61.91   42.33 
   6  -6  -9   21.92   33.72 
  -6   6 -10  114.64   75.31 
  -6   0 -10  370.82  104.39 
   6   0 -10  272.76   74.76 
  -6   6  10  326.96  108.52 
   0  -6 -10  228.01   81.47 
  -6   0  10  214.07   90.65 
  -6   0 -10  451.99  130.15 
   6   0  10  509.61  115.49 
   6  -6  10  331.25  109.90 
   0  -6 -10  290.45   85.65 
   0   6 -10  391.37  112.64 
   6   0 -10  339.61  104.67 
  -6   6 -10  160.94  164.18 
   6  -6 -10  312.77   99.72 
   0   6 -10  244.07   94.40 
   6   0 -10  343.44  107.67 
   0   6  10  406.89  121.08 
  -6   0 -10  430.76  124.38 
   0  -6  10  306.44  106.72 
   6   0  10  250.39  102.18 
   6  -6  10  372.49   93.66 
   0  -6 -10  220.56   83.90 
  -6   6  10  348.99  110.32 
  -6   0 -10  406.59  107.18 
   6  -6 -10  312.03   92.24 
  -6   0  10  496.80  130.72 
   0  -6  10  288.42  103.62 
   6  -6  10  251.99   78.41 
   0  -6 -11  -86.67   91.62 
   0   6 -11   42.78   49.63 
  -6   6 -11  -35.83   39.47 
  -6   0 -11  -38.21   75.84 
   0  -6  11  -74.88   79.82 
  -6   0 -11  -19.55   50.36 
  -6   0  11  -65.32   76.26 
   6   0 -11   71.45   62.29 
   6   0  11   62.73   64.71 
   6   0 -11  -22.76   37.05 
   6  -6 -11  -60.01   59.86 
   0  -6 -11   38.58   65.75 
   6  -6  11  -14.88   45.10 
  -6   0  11    8.33   40.59 
  -6   0 -11   49.47   56.38 
  -6   6 -11   45.78   43.62 
   6  -6 -11   23.31   63.84 
   0   6 -11   86.08   61.96 
   0  -6  11   -0.60   63.96 
   0   6  11  -10.17   61.05 
  -6   6  11 -132.48   72.46 
  -6   6  11   85.96   69.07 
  -6   6 -11    3.90   48.69 
  -6  -1   0 2530.24   83.55 
   6   1   0 3008.56  153.03 
  -1   7   0 3184.88  158.87 
  -6  -1   0 3292.38  161.87 
   6   1   0 3136.74  228.46 
   7  -6   0 3188.07  147.19 
  -1   7   0 3373.92  178.82 
   7  -6   0 2976.51  175.96 
  -6  -1   0 3362.64  119.98 
   7  -6   0 2917.20  151.67 
   1  -7   0 3241.65  180.87 
  -1   7   0 3394.95  135.79 
   1  -7   0 3482.91  196.72 
   7  -6   0 3159.77  162.25 
   6   1   1   12.69   16.26 
   1  -7   1   31.02   34.05 
   1  -7  -1   15.29   24.26 
   1  -7  -1   27.11   19.67 
  -7   6  -1  -20.36   37.84 
   7  -6   1    7.22   15.95 
   1  -7  -1  -15.20   20.01 
   1  -7   1   66.40   33.93 
   6   1   1   22.62   36.71 
  -1   7   1   17.41   10.52 
  -6  -1  -1   25.14   24.07 
   6   1  -1   32.56   23.06 
   7  -6   1   21.72   21.70 
   6   1  -1   27.92   17.46 
  -1   7   1   60.78   33.25 
   1  -7  -1   13.57    9.88 
   6   1  -1   55.16   35.52 
   7  -6   1  -15.58   24.00 
   7  -6  -1   35.54   14.08 
   6   1  -1   61.68   35.62 
   7  -6  -1   20.91   26.77 
  -1   7  -1   27.05   14.13 
  -1   7  -1   33.57   13.52 
   1  -7  -1   27.71   14.81 
  -6  -1   1   -7.06   17.14 
   7  -6   1   45.88   26.26 
   7  -6  -1   -3.11   18.16 
  -1   7  -1   23.52   25.18 
   6   1   1  -15.15   24.07 
  -1   7   1    8.81   18.28 
   7  -6  -1    0.28   17.53 
  -6  -1   1   34.96   25.23 
  -1   7  -2 22461.9   605.4 
  -1   7  -2 22033.4   557.3 
   6   1   2 22651.8   566.6 
  -6  -1   2 23145.3   558.2 
   6   1   2 22729.0   587.5 
  -1   7  -2 22404.8   525.8 
   7  -6   2 22853.6   584.9 
  -6  -1  -2 22364.8   583.1 
  -6  -1   2 22720.8   565.1 
   7  -6   2 22451.4   600.8 
   6   1  -2 22829.3   641.9 
   6   1   2 22245.2   639.6 
  -6  -1  -2 22188.6   452.4 
   6   1  -2 23238.8   542.2 
   6   1  -2 21879.2   590.9 
   1  -7   2 22868.2   477.5 
   1  -7   2 22393.8   608.3 
   1  -7  -2 22632.6   584.7 
   6   1  -2 21541.1   519.2 
  -1   7   2 22392.6   585.5 
  -1   7   2 22190.3   570.8 
   7  -6  -2 22603.4   594.0 
   7  -6  -2 21755.7   562.3 
   7  -6  -2 22899.8   607.6 
   1  -7  -2 20917.4   573.0 
   1  -7  -2 21725.1   592.6 
  -7   6   2 24606.1   445.0 
   1  -7   2 18261.2   507.1 
  -7   6  -2 23027.7   637.7 
  -1   7   3 2311.13  160.94 
  -6  -1   3 2580.39  166.57 
  -7   6   3 2239.20  159.13 
   6   1  -3 2429.16  125.37 
   1  -7  -3 2503.46  171.90 
   1  -7   3 2467.87  154.80 
  -1   7  -3 2550.05  169.28 
   6   1  -3 2632.48  172.18 
  -7   6  -3 2550.59   91.10 
  -6  -1  -3 2264.97  118.32 
   6   1  -3 2292.52  151.49 
  -1   7  -3 2702.89  103.50 
   7  -6  -3 2351.96  150.14 
   1  -7   3 2259.45  171.75 
   7  -6   3 2321.85  161.51 
  -1   7   3 1725.79  132.90 
   1  -7  -3 2602.14  162.52 
   7  -6   3 2646.57  173.95 
   7  -6   3 2325.86  165.84 
   6   1   3 2753.55  171.15 
  -6  -1  -3 2585.52  171.09 
   6   1   3 2353.75  145.90 
  -7   6  -3 2806.88  186.54 
  -1   7  -3 1664.94  145.74 
   6   1   3 2624.46  187.28 
   6   1  -3 2518.93  184.57 
   7  -6  -3 2679.31  179.42 
  -1   7   3 2644.42  144.08 
   6   1   3 2539.78   90.92 
   7  -6  -3 2897.14   95.85 
   1  -7  -3 2011.66  143.22 
   1  -7  -4 2797.39  179.97 
   6   1  -4 2764.38  189.62 
  -6  -1  -4 3433.51  214.21 
   6   1   4 3836.85  147.61 
   1  -7   4 3020.88  209.73 
  -1   7  -4 3196.58  211.36 
   6   1   4 3698.49  215.28 
   7  -6  -4 2981.20  121.11 
  -6  -1   4 3402.68  213.05 
   6   1  -4 3160.93  218.71 
   7  -6   4 3470.96  219.72 
   7  -6   4 3139.41  193.96 
   1  -7  -4 3179.54  210.14 
   6   1  -4 3520.72  208.16 
  -1   7  -4 3578.76  220.14 
  -1   7   4 3438.12  187.30 
   6   1  -4 3347.01  155.09 
  -1   7   4 2568.30  167.13 
  -1   7   4 3106.05  196.94 
  -1   7  -4 3221.00  133.15 
   7  -6  -4 3587.65  202.61 
  -6  -1  -4 3318.05  173.31 
  -7   6  -4 3632.67  221.59 
   7  -6  -4 3317.20  216.68 
   7  -6   4 3152.82  204.80 
   1  -7   4 3036.23  196.11 
   6   1   4 3228.39  179.85 
  -7   6   4 3145.69  200.72 
  -7   6  -5 1780.50  120.08 
  -6  -1  -5 1409.42  143.40 
   7  -6   5 1597.06  148.40 
   7  -6  -5 1658.38  159.88 
  -1   7  -5 1466.06  153.46 
   6   1  -5 1558.28  162.87 
   6   1  -5 1485.24  147.51 
  -1   7   5 1511.84  139.44 
  -1   7  -5 1574.73  157.88 
   6   1   5 1590.61  109.45 
   7  -6  -5 1378.52   91.16 
  -1   7   5 1410.24  123.72 
   7  -6   5 1622.62  150.92 
  -7   6   5 1534.72  146.69 
  -6  -1  -5 1690.75  137.28 
   1  -7   5 1581.13  152.70 
  -7   6  -5 1605.71  157.84 
   6   1   5 1478.75  143.12 
   6   1  -5 1706.39  150.21 
   7  -6  -5 1455.53  140.49 
   6   1   5 1368.42  119.02 
   1  -7  -5 1560.95  139.87 
  -1   7  -5 1726.50  106.12 
   1  -7  -5 1487.33  152.55 
  -1   7   5 1374.10  137.91 
   7  -6   5 1471.45  155.31 
  -6  -1  -5 1382.71  144.95 
   1  -7   5 1491.27  152.30 
  -6  -1   5 1414.57  146.74 
  -1   7  -6 7170.24  261.35 
  -7   6   6 6487.95  334.43 
   1  -7   6 7069.54  365.55 
   1  -7  -6 6298.83  307.62 
   1  -7   6 6420.44  357.84 
  -6  -1  -6 5287.64  289.45 
   1  -7  -6 6245.27  315.42 
  -6  -1  -6 6457.46  345.88 
   7  -6  -6 7108.55  253.37 
  -7   6  -6 7077.23  277.06 
  -1   7   6 6660.82  335.82 
  -1   7  -6 6466.34  361.42 
  -7   6   6 7169.10  366.85 
  -1   7   6 5907.91  317.48 
   7  -6   6 7046.66  349.05 
   7  -6   6 6805.50  373.79 
  -6  -1  -6 6978.45  353.79 
  -7   6  -6 7716.81  377.83 
   1  -7  -6 6778.48  359.33 
  -1   7   6 6397.97  294.65 
  -1   7  -6 6608.94  362.58 
   6   1   6 6131.43  273.86 
   6   1  -6 6926.07  374.61 
   6   1   6 6718.54  371.36 
   7  -6   6 6148.69  326.40 
   6   1   6 6620.90  293.08 
  -7   6   6 5688.95  160.77 
   6   1  -6 7122.56  368.21 
   6   1  -6 6955.04  336.43 
  -6  -1   6 7121.26  369.68 
   6   1   6 6599.84  336.96 
   7  -6  -6 6542.24  338.35 
   7  -6  -6 7019.70  365.03 
  -1   7   7 1532.82  144.96 
   1  -7  -7 1955.82  179.75 
  -7   6  -7 2244.05  214.23 
  -1   7  -7 2129.52  212.84 
  -7   6  -7 2336.95  163.53 
   1  -7  -7 2165.30  212.36 
  -7   6   7 1895.03  183.34 
   6   1   7 2331.37  204.91 
  -6  -1   7 2255.94  226.99 
  -7   6   7 2270.25  214.08 
   6   1   7 1402.02  136.18 
   6   1  -7 2402.16  202.57 
   6   1  -7 2080.61  207.96 
   7  -6   7 1959.54  206.23 
   1  -7   7 1888.84  200.85 
  -6  -1  -7 2370.69  200.96 
   7  -6  -7 2398.31  217.22 
   1  -7  -7 1793.36  172.08 
  -1   7   7 1913.48  182.25 
  -1   7  -7 2430.28  227.32 
  -6  -1  -7 2151.98  205.99 
  -1   7  -7 1782.61  135.80 
   6   1   7 1972.47  159.35 
   7  -6   7 2171.60  199.23 
   6   1   7 1913.14  203.92 
   6   1  -7 1793.23  208.49 
  -1   7   7 2031.77  196.00 
   7  -6  -7 1892.67  189.86 
  -6  -1  -7 2292.48  209.90 
   1  -7   7 2066.25  212.53 
  -6  -1   7 2040.11  207.53 
   7  -6   7 2058.12  194.85 
   7  -6   8 4743.04  318.02 
  -6  -1   8 5304.36  371.52 
   6   1  -8 3773.22  273.49 
   7  -6   8 5201.91  368.36 
  -6  -1   8 4844.40  340.13 
  -7   6  -8 4167.66  315.03 
  -1   7  -8 4905.02  348.08 
   6   1  -8 4920.62  347.27 
   1  -7  -8 4272.35  294.98 
  -1   7   8 4843.34  276.38 
  -1   7   8 4857.81  305.49 
   1  -7   8 4972.13  346.53 
  -6  -1  -8 4493.41  315.90 
   6   1   8 4242.60  299.41 
  -7   6   8 3830.86  307.83 
  -1   7  -8 4986.34  357.24 
   7  -6  -8 4739.97  326.99 
   7  -6   8 4541.58  312.28 
   1  -7  -8 2632.83  235.67 
  -7   6   8 4306.24  299.16 
  -6  -1  -8 5324.49  335.91 
   1  -7  -8 5485.35  360.24 
  -1   7   8 3418.56  281.33 
   6   1  -8 4500.43  341.58 
   6   1   8 4800.97  351.79 
  -6  -1   8 3618.10  254.43 
  -6  -1  -8 4843.05  338.88 
   7  -6  -8 5358.41  352.27 
   1  -7   8 4776.86  345.74 
  -1   7   9   37.41   39.02 
  -6  -1  -9  212.96   83.48 
   6   1   9   52.41   38.41 
   1  -7   9  141.84   75.95 
  -6  -1  -9   38.08   39.73 
   1  -7  -9   29.38   58.68 
  -6  -1   9   47.81   66.98 
  -7   6   9  -20.36   51.99 
   6   1  -9  104.60   56.50 
  -7   6  -9   86.38   51.02 
  -7   6   9  -52.45   55.53 
  -7   6   9   19.20   39.59 
   1  -7  -9   74.65   41.93 
   6   1  -9   39.40   42.17 
  -1   7  -9   47.93   40.99 
  -1   7   9   87.38   50.05 
   7  -6   9   57.27   43.78 
   1  -7   9   27.29   36.68 
   7  -6   9   35.14   38.22 
   7  -6  -9   18.50   49.74 
  -7   6  -9   51.02   42.10 
  -6  -1  -9  103.00   62.35 
  -6  -1   9   70.50   49.56 
   7  -6   9   51.12   45.21 
  -1   7   9   19.03   43.35 
  -1   7  -9   10.73   38.68 
   6   1   9   77.66   58.96 
   6   1  -9   35.35   31.74 
   7  -6  -9   43.46   35.61 
   1  -7  -9   28.60   33.35 
   1  -7  10 1926.60  247.57 
  -7   6  10 1284.76  194.48 
   7  -6  10 1709.55  204.52 
  -6  -1  10 1572.26  233.91 
  -7   6  10 1514.17  221.67 
   7  -6  10 1644.85  236.08 
   6   1 -10 1671.66  228.45 
   7  -6 -10 1634.18  217.39 
  -6  -1 -10 1394.11  192.92 
  -7   6 -10 1607.33  233.26 
   1  -7 -10 1445.60  214.22 
   1  -7 -10 1081.07  172.19 
   6   1  10 1862.47  261.41 
  -1   7 -10 1586.05  232.90 
  -6  -1 -10 1903.95  251.76 
   7  -6 -10 1544.60  209.74 
  -7   6 -10 1731.59  231.56 
  -7   6 -10 1400.16  211.00 
   6   1  10 1781.84  213.53 
  -6  -1 -10 1797.74  233.60 
  -1   7 -10  970.45  188.62 
   7  -6  10 1468.64  198.53 
   6   1 -10 1510.72  225.44 
   1  -7  10 1649.61  234.45 
  -1   7  10 1510.62  214.09 
  -6  -1 -10 1939.56  233.27 
  -6  -1  10 1466.80  216.77 
  -7   6  11   86.05   66.28 
  -7   6 -11  -20.65   58.44 
   1  -7 -11   59.21   44.38 
  -1   7 -11  -12.09   50.01 
  -6  -1 -11  -43.30   60.43 
  -7   6 -11  -23.96   54.63 
  -6  -1 -11   11.27   44.20 
   1  -7  11  -35.78   80.69 
   6   1 -11   96.51   86.96 
   1  -7  11    7.24   60.48 
   1  -7 -11   53.15   42.87 
  -1   7  11  -64.62   61.49 
  -1   7 -11   62.61   67.13 
   7  -6 -11   73.82   63.80 
   6   1  11  109.94   86.52 
  -6  -1  11   38.45   52.16 
  -6  -1 -11  211.97  114.20 
  -6  -1  11   29.11   39.80 
   7  -6 -11    2.18   49.91 
  -7   6 -11  137.12   61.46 
   7  -6  11   40.92   32.87 
   6   1 -11  101.92   53.67 
  -7   6  11   58.31   38.77 
   2  -7   0 5243.49  142.45 
   7  -5   0 4524.90  203.23 
   7  -5   0 4197.36  191.22 
   5   2   0 5171.93  288.30 
  -5  -2   0 4612.94  201.37 
   7  -5   0 4359.53  212.20 
   7  -5   0 4573.35  178.33 
   2  -7   0 4813.87  172.00 
   5   2   0 4290.24  200.18 
  -2   7   0 4846.33  142.21 
  -2   7   0 4581.38  189.79 
  -5  -2   0 4458.68  151.11 
   2  -7   0 4948.50  244.29 
   5   2   0 4778.13  199.48 
   2  -7   0 4288.56  206.15 
  -2   7  -1 1131.72  116.50 
   7  -5  -1 1116.01  107.88 
   5   2  -1 1248.26   73.81 
   2  -7   1 1194.36   67.31 
  -2   7   1 1134.14   98.72 
   7  -5   1 1027.55   91.39 
  -5  -2  -1 1154.93   97.33 
   5   2  -1 1140.50  103.03 
  -5  -2   1 1063.70   83.13 
   2  -7  -1 1156.10   90.49 
   5   2  -1 1248.79  126.34 
   7  -5  -1 1082.93   69.26 
  -2   7   1  950.03   87.38 
   7  -5   1 1087.67   89.14 
   2  -7  -1 1201.42  102.27 
   2  -7   1 1203.63  112.42 
   2  -7  -1 1229.81  115.87 
   5   2   1 1199.33  136.08 
   5   2  -1 1195.90   89.12 
   2  -7   1 1161.33   62.14 
   2  -7   1 1068.63  101.45 
   7  -5   1 1092.89   97.63 
   5   2   1 1113.04   96.47 
  -5  -2   1 1228.04   99.34 
   7  -5   1 1083.70   97.61 
  -2   7  -1 1243.18   79.43 
   5   2   1 1273.81  101.80 
   7  -5  -1  967.91   92.33 
  -7   5  -1 1066.45  121.86 
  -2   7  -1 1130.93   81.59 
   7  -5  -1 1052.70   95.40 
  -7   5  -2  969.51   98.93 
  -2   7   2  889.66   63.41 
  -5  -2  -2  751.15   85.41 
   5   2   2 1045.28  109.22 
   7  -5  -2 1033.36   99.55 
   2  -7  -2  981.31   91.15 
   7  -5   2  859.04   87.88 
   7  -5   2  940.74   96.07 
   7  -5   2  986.63   92.98 
  -7   5   2  833.86   44.97 
   2  -7  -2  872.97   88.86 
   2  -7   2  849.37   94.63 
  -5  -2  -2  754.68   48.95 
   5   2  -2  915.27   92.01 
   5   2   2  558.10   43.43 
  -2   7   2  924.60   85.90 
   2  -7  -2  978.29   57.05 
  -2   7   2  928.71   90.74 
  -2   7  -2  907.84   98.45 
   5   2   2  862.22   86.01 
  -5  -2   2 1094.64   96.89 
  -2   7  -2 1008.70   74.13 
   2  -7  -2 1015.08  102.42 
   7  -5  -2  856.57   93.64 
   5   2  -2  905.70   76.07 
  -2   7  -2  969.20   84.64 
   5   2   2  788.36   81.61 
   5   2  -2  922.37   77.17 
  -5  -2   2  956.55   88.39 
   2  -7   2  933.65   75.28 
   5   2  -2  918.15  103.48 
   7  -5  -2 1000.09   94.80 
   2  -7  -3 1105.01  105.64 
   5   2  -3 1188.43  108.94 
   7  -5  -3 1224.47  111.21 
   5   2   3 1067.18   56.65 
   2  -7  -3 1092.79   99.80 
  -5  -2  -3 1132.27  110.68 
   7  -5   3 1044.22   99.45 
  -2   7   3 1108.26  107.21 
  -2   7  -3 1135.74  107.07 
   2  -7   3 1079.81   98.81 
   5   2  -3 1087.90  115.30 
  -5  -2   3 1227.25  114.71 
   5   2  -3 1167.80   90.37 
   5   2   3 1051.15  105.03 
   5   2   3 1146.23   59.94 
  -2   7   3  916.51   88.92 
   5   2  -3 1195.77  106.16 
   5   2   3 1341.62  124.74 
   5   2   3 1231.16  105.23 
   2  -7  -3 1207.83  114.49 
  -2   7   3 1375.05   96.75 
  -5  -2  -3 1385.01   90.43 
   7  -5  -3 1228.97  121.46 
  -7   5  -3 1327.68  120.04 
   2  -7   3 1211.11  119.55 
  -2   7  -3 1174.04  116.26 
   7  -5   3 1271.70  114.68 
  -7   5  -4 2335.30   85.39 
   7  -5  -4 2460.41   97.83 
  -2   7  -4 2370.07  102.00 
   5   2   4 2330.69  117.79 
  -7   5   4 2581.85  177.00 
   2  -7   4 2539.74  189.45 
   7  -5   4 2325.05  159.29 
   5   2  -4 2428.31  189.02 
  -2   7  -4 2938.61  194.03 
   5   2  -4 2029.50  150.20 
   5   2   4 2594.17  177.35 
  -2   7   4 2612.74  159.34 
  -2   7   4 2190.88  143.12 
   7  -5  -4 2516.58  173.82 
   2  -7  -4 2466.58  158.86 
  -7   5  -4 2775.62  187.96 
   5   2   4 2472.54  158.58 
  -5  -2   4 2686.06  184.34 
   2  -7   4 2472.77  170.46 
  -5  -2  -4 2748.86  186.70 
   7  -5  -4 2592.67  187.24 
   7  -5   4 2747.95  181.29 
   5   2  -4 2513.14  174.01 
  -5  -2  -4 2362.64  144.17 
  -2   7  -4 2686.41  192.69 
   2  -7  -4 2615.92  187.63 
  -2   7   4 2466.02  173.14 
   2  -7  -4 2522.64  145.48 
   7  -5   4 2717.02  195.61 
   7  -5   5 2187.72  168.50 
   7  -5  -5 2551.77  189.82 
   7  -5  -5 2698.83  122.43 
   2  -7  -5 2735.47  204.35 
   5   2   5 2579.15  168.49 
   2  -7  -5 2411.28  160.62 
  -2   7  -5 2754.48  125.53 
  -5  -2  -5 3202.62  189.50 
  -5  -2  -5 2844.40  201.99 
   5   2   5 2557.10  189.47 
   5   2  -5 2363.42  187.89 
   5   2   5 3035.16  221.95 
  -2   7   5 2566.81  185.20 
   2  -7   5 2610.32  196.92 
  -2   7   5 2955.18  189.26 
  -7   5  -5 2686.44  195.79 
   2  -7  -5 2650.52  173.67 
  -2   7  -5 2830.84  209.29 
   7  -5   5 2709.23  211.17 
  -2   7   5 2175.03  147.60 
  -5  -2  -5 2368.31  184.09 
   2  -7   5 2455.34  198.35 
  -7   5   5 2490.86  185.87 
   5   2  -5 2096.50  162.56 
   5   2   5 2722.18  146.40 
  -2   7  -5 2776.17  214.33 
  -5  -2   5 2565.32  198.24 
   5   2  -5 2777.75  215.12 
   2  -7   5 2641.68  186.37 
   7  -5  -5 2718.05  205.90 
  -7   5  -5 2141.69  143.84 
   7  -5   5 2627.69  192.15 
   5   2  -6  175.29   61.57 
   7  -5  -6  181.79   35.55 
   7  -5   6  179.73   52.31 
  -2   7   6  152.14   50.90 
  -5  -2  -6  212.31   62.44 
  -5  -2  -6  264.14   73.99 
  -5  -2   6  200.85   63.02 
  -7   5   6  199.24   66.00 
   7  -5  -6  315.35   77.56 
   2  -7  -6  170.25   48.24 
   7  -5  -6  168.00   59.96 
  -7   5  -6  282.57   61.64 
  -2   7   6  253.60   55.91 
   5   2   6  206.87   63.71 
  -7   5  -6  187.84   59.11 
  -5  -2  -6  186.21   54.30 
   2  -7   6   99.62   22.28 
  -5  -2   6  167.33   68.79 
   7  -5   6  221.23   67.50 
  -7   5   6  195.41   55.39 
   5   2  -6  232.22   62.24 
  -2   7   6  196.51   53.74 
   2  -7  -6  155.47   46.20 
   5   2   6  113.30   37.06 
   5   2   6  194.07   46.96 
   5   2  -6  199.67   66.26 
  -2   7  -6  188.09   60.76 
   2  -7  -6  174.42   51.18 
   2  -7   6  217.92   61.23 
  -2   7  -6  223.48   41.64 
  -2   7  -6  181.74   63.44 
   7  -5   6  254.23   70.05 
   2  -7   6  162.15   60.21 
   5   2   6  186.17   43.01 
   2  -7   6  199.43   64.24 
   5   2   7  -83.55   62.70 
  -2   7   7   17.58   17.21 
  -7   5  -7   42.65   28.74 
   2  -7   7  121.47   60.42 
   2  -7  -7   49.86   26.84 
  -5  -2  -7   10.70   28.83 
   2  -7  -7  -30.15   32.06 
   5   2   7   50.14   30.26 
   5   2   7   59.89   30.39 
  -2   7  -7    4.31   20.56 
  -5  -2   7   35.45   35.42 
  -2   7   7   20.99   28.46 
  -7   5   7   40.52   45.06 
   5   2  -7    6.69   39.30 
   5   2  -7   27.77   35.54 
  -7   5   7   55.34   28.11 
   7  -5   7   73.49   38.68 
   7  -5  -7   65.12   46.98 
  -2   7  -7   -2.90   31.40 
   7  -5   7   37.84   32.63 
  -7   5  -7   36.45   43.71 
   5   2   7   61.13   37.62 
   2  -7   7  108.63   44.53 
  -2   7   7  179.72   77.30 
  -5  -2  -7   74.66   44.51 
   2  -7  -7   82.59   51.27 
   7  -5  -7   14.99   25.80 
  -2   7  -7   47.24   40.72 
   2  -7   7  105.83   62.97 
  -5  -2   7   85.39   48.01 
   7  -5   7   31.75   34.57 
   5   2  -7  106.73   46.94 
  -5  -2  -7   28.08   38.87 
   5   2  -8 2451.55  249.59 
   7  -5   8 2502.71  226.66 
   7  -5   8 1946.23  196.47 
  -7   5   8 2561.67  222.34 
   5   2   8 2544.08  253.91 
  -5  -2   8 2372.00  238.52 
  -7   5  -8 2205.66  179.90 
   2  -7   8 2318.95  234.49 
  -2   7  -8 2623.95  251.80 
   5   2  -8 2615.12  250.27 
  -5  -2  -8 2003.40  209.57 
  -7   5   8 2155.39  226.93 
   2  -7  -8 2361.55  217.88 
  -2   7   8 2209.80  206.59 
   2  -7   8 1958.43  189.51 
   2  -7  -8 1590.18  169.95 
   7  -5  -8 2294.54  230.31 
  -5  -2   8 2413.37  244.40 
   7  -5  -8 3019.45  260.40 
   2  -7  -8 2554.53  244.90 
   7  -5   8 2167.29  238.24 
  -5  -2  -8 2579.23  230.50 
   5   2  -8 2134.94  197.36 
  -5  -2  -8 2614.81  238.01 
  -2   7  -8 2491.39  248.27 
  -5  -2   8 2169.97  187.23 
   5   2   8 1952.84  197.57 
   5   2   8 2123.71  183.07 
   2  -7   8 2544.15  247.21 
  -7   5  -8 1868.12  207.29 
  -2   7   8 1819.26  197.92 
  -2   7   9  110.92   45.88 
   5   2  -9  234.89   75.68 
  -2   7   9  192.98   73.84 
   2  -7  -9  176.46   59.41 
  -7   5  -9  243.46   82.80 
   2  -7   9  148.15   59.89 
   7  -5  -9  183.88   73.74 
  -7   5  -9  139.84   79.19 
   2  -7  -9  222.38   84.17 
   7  -5   9  231.12   86.14 
   7  -5  -9  319.65   98.89 
   7  -5   9  198.06   82.88 
  -7   5   9  181.25   78.40 
  -5  -2  -9  140.69   47.32 
  -5  -2  -9  256.86   76.19 
  -2   7  -9  122.45   63.34 
   5   2  -9  184.61   79.98 
  -5  -2  -9  199.90   65.15 
  -2   7   9  227.19   74.24 
   7  -5   9  179.41   62.71 
  -5  -2   9  141.24   67.37 
   2  -7  -9   58.40   42.57 
  -5  -2   9  255.82  100.26 
   5   2  -9  135.16   60.24 
  -7   5   9  338.89   99.82 
   5   2   9  140.83   48.66 
  -7   5  -9  134.32   56.19 
   5   2   9  293.80   85.47 
  -2   7  -9  328.35  108.62 
   2  -7   9   84.92   50.74 
  -7   5   9  343.91  104.62 
   2  -7  10  134.51   76.33 
  -5  -2 -10  109.13   47.74 
  -7   5 -10  113.89   81.42 
  -2   7 -10   56.24   37.13 
   5   2 -10   79.19   54.92 
  -7   5  10  149.60   70.82 
   7  -5  10  174.38   78.54 
   5   2 -10  132.53   69.94 
  -5  -2 -10   79.98   71.59 
  -5  -2 -10  111.86   80.50 
   7  -5  10    6.94   41.70 
  -7   5 -10  136.97   60.28 
   2  -7  10  113.66   70.46 
   2  -7 -10   30.76   59.39 
  -5  -2 -10   79.73   59.28 
  -7   5 -10   71.21   54.75 
   7  -5 -10   41.77   37.24 
   7  -5 -10   80.94   56.55 
  -5  -2  10   22.44   62.74 
  -5  -2  10  142.14   60.88 
  -2   7  10   83.54   60.64 
  -2   7  10  115.10   63.03 
   2  -7 -10  112.80   68.37 
  -7   5  10   52.87   48.11 
   5   2  10  156.60   84.34 
  -2   7 -10  181.57   88.34 
   5   2  10  141.43   67.45 
  -2   7 -11  238.67  100.05 
  -7   5 -11  451.11  128.61 
   7  -5 -11  178.64   79.00 
  -7   5  11  394.65  128.49 
   7  -5  11  354.92  122.83 
   5   2 -11  289.22  104.85 
  -5  -2  11  238.86   92.85 
   2  -7  11  147.47   89.68 
  -2   7 -11  164.98   78.86 
   2  -7  11  278.72   98.41 
  -5  -2 -11  393.46  136.83 
  -5  -2 -11  654.24  143.55 
  -2   7  11  563.76  142.09 
  -5  -2  11  340.54  118.97 
   5   2  11  272.54  100.77 
  -5  -2 -11  268.36   95.78 
   2  -7 -11  346.47  108.85 
  -7   5  11  177.95  105.38 
   5   2 -11  166.98   85.19 
  -7   5 -11  438.29  134.98 
   2  -7 -11  196.93   67.30 
  -5  -2 -11  338.37  107.50 
   7  -5 -11  394.00  108.92 
  -7   5 -11  151.66   95.16 
  -4  -3   0  953.03   89.18 
   4   3   0  988.87   87.98 
  -3   7   0 1077.34   82.68 
   4   3   0  971.65   90.22 
   4   3   0 1203.13  128.05 
   3  -7   0 1038.61   89.45 
  -3   7   0 1227.62   54.47 
   3  -7   0  990.40  103.89 
   4   3   0  948.35   48.18 
   7  -4   0 1029.94   77.39 
   7  -4   0 1018.24   83.50 
   3  -7   0  957.62   67.80 
  -4  -3   0  990.18   65.98 
   7  -4   0  990.26  108.41 
  -4  -3   0  954.04   56.12 
   7  -4   0  920.87   88.47 
   4   3  -1 2602.09  168.81 
  -7   4  -1 2452.45  165.92 
   4   3   1 2582.40  147.94 
  -3   7   1 2332.64  135.28 
   7  -4   1 2456.12  135.63 
   4   3   1 2411.88   83.51 
   7  -4  -1 2466.32  140.62 
   3  -7   1 2498.48   99.16 
   3  -7  -1 2513.23  138.68 
  -4  -3  -1 2619.42  149.79 
   3  -7   1 2456.41   87.88 
   7  -4  -1 2387.43  104.00 
  -3   7   1 2657.50  142.51 
   7  -4   1 2470.05  134.29 
   4   3   1 2249.61  138.79 
   3  -7   1 2727.70  170.27 
  -7   4   1 1993.10   77.26 
   4   3  -1 2334.99  133.87 
   4   3  -1 2536.69  111.38 
  -4  -3   1 2440.53  126.22 
   7  -4   1 2254.61  157.13 
   3  -7  -1 2407.71  131.41 
   7  -4   1 2363.39  143.08 
   3  -7  -1 2489.25  166.36 
  -3   7  -1 2261.86  110.76 
   7  -4  -1 2464.24  147.17 
   7  -4  -1 2559.84  174.01 
  -3   7  -1 2461.74  179.40 
  -3   7  -1 2625.46  123.31 
  -4  -3   1 2493.27  152.10 
   4   3   1 2743.14  201.60 
  -4  -3  -1 2905.60  109.18 
   7  -4   2 15325.2   446.0 
   7  -4   2 15150.7   427.9 
  -3   7   2 13930.1   357.6 
  -7   4   2 13854.4   318.2 
  -4  -3   2 16011.8   459.8 
   4   3   2 15373.6   442.4 
   3  -7   2 16857.6   412.5 
  -7   4  -2 15444.0   449.2 
   4   3  -2 16079.1   419.0 
  -3   7   2 15433.1   419.0 
   4   3  -2 15424.9   441.2 
   7  -4  -2 15353.7   471.0 
   4   3   2 16792.8   463.6 
   7  -4   2 15552.2   472.5 
  -4  -3  -2 15677.3   458.0 
   4   3   2 15585.0   473.0 
  -3   7  -2 15958.6   429.3 
  -4  -3   2 15772.3   443.6 
   3  -7  -2 17258.4   342.9 
   3  -7   2 15495.1   479.2 
   3  -7  -2 15769.8   477.7 
   7  -4  -2 15598.7   464.8 
  -3   7   2 16869.0   462.4 
   7  -4  -2 16162.0   323.4 
   3  -7  -2 16090.2   454.2 
   3  -7  -2 14998.1   423.8 
   4   3  -2 15674.7   482.9 
  -3   7  -2 14859.3   486.7 
   4   3  -2 15496.1   424.9 
  -3   7  -2 12424.5   351.7 
   7  -4   3 6058.07  266.70 
  -3   7  -3 5662.28  281.07 
  -3   7   3 6229.70  265.25 
  -3   7   3 5345.78  216.80 
   3  -7  -3 6063.91  236.34 
   3  -7  -3 6037.33  267.19 
   4   3  -3 5984.99  251.03 
   3  -7   3 5771.67  275.27 
  -4  -3  -3 5478.94  203.17 
   4   3  -3 6391.43  288.90 
   4   3   3 6352.89  256.36 
   4   3   3 6402.20  276.26 
   3  -7  -3 5959.36  268.13 
   3  -7  -3 6365.20  208.54 
  -4  -3  -3 5898.17  263.87 
  -7   4  -3 6760.39  264.82 
  -3   7  -3 6192.32  262.02 
   4   3   3 6419.70  269.21 
   7  -4  -3 5763.52  267.68 
  -4  -3   3 5877.69  261.86 
   7  -4  -3 5982.87  269.12 
   4   3  -3 4842.98  228.22 
   7  -4   3 5958.88  237.35 
   3  -7   3 6324.47  272.37 
   3  -7   3 6224.33  250.94 
  -3   7   3 6342.63  226.46 
  -4  -3  -4  799.71  105.30 
  -3   7   4  952.02   94.59 
   4   3   4  828.32   66.49 
   4   3   4  756.57   88.88 
   4   3  -4  730.78   96.11 
  -4  -3  -4  959.12   88.40 
   4   3  -4  718.72   84.32 
  -3   7  -4  784.48  106.23 
  -4  -3   4  871.75  105.16 
   3  -7   4  953.56  105.64 
   3  -7  -4  807.58   84.22 
   3  -7   4  914.14  112.08 
   4   3  -4  929.61  116.05 
   3  -7  -4  822.96   82.26 
   7  -4  -4  847.61  104.25 
  -3   7  -4  760.28   97.12 
   3  -7   4  767.92   91.42 
  -4  -3  -4  885.97  104.88 
   3  -7   4  939.82   51.51 
  -3   7  -4  847.21   51.54 
  -3   7   4  704.43   90.44 
   7  -4   4  763.32   97.64 
   7  -4  -4  802.07   52.76 
   3  -7  -4 1022.07  113.71 
   7  -4  -4  785.66   98.88 
   4   3   4  847.95   98.55 
   7  -4   4  997.53  116.57 
  -3   7   4  733.63   75.64 
   7  -4   4  755.55   85.04 
  -7   4  -4  936.64  101.85 
   4   3   5 1474.11  136.22 
   7  -4   5 1140.32  116.00 
  -7   4  -5 1279.70  114.13 
   3  -7  -5 1245.50  113.63 
   7  -4   5 1532.45   80.01 
   3  -7   5 1296.63  142.79 
   3  -7  -5 1269.66  118.97 
   7  -4  -5 1276.53  141.30 
  -3   7   5 1176.34  127.01 
  -4  -3   5 1307.81  140.60 
  -7   4   5 1294.95  133.23 
   3  -7   5 1247.80   60.58 
  -3   7  -5 1058.67  144.98 
  -4  -3  -5 1539.53  131.71 
   3  -7   5 1332.27   63.75 
   4   3  -5 1321.08  140.69 
  -4  -3  -5 1512.36  151.41 
  -7   4  -5 1430.15  135.33 
   4   3  -5 1480.86  155.25 
   3  -7   5 1387.52  137.62 
  -3   7  -5 1443.81   86.36 
  -3   7   5 1418.79  132.01 
   7  -4  -5 1330.97   86.26 
  -3   7  -5 1509.52  152.76 
   7  -4   5 1327.08  144.45 
   4   3   5 1521.47  153.99 
   3  -7  -5 1416.43  146.05 
  -4  -3  -5 1140.86  128.57 
   4   3   5 1338.56  102.77 
   3  -7   5 1194.71  131.75 
   4   3   5 1378.69  124.29 
   4   3  -5 1074.74  110.90 
   7  -4  -5 1542.36  148.59 
  -3   7   5 1281.70  104.45 
   7  -4   5 1523.32  145.27 
   7  -4  -6 6073.22  336.55 
  -3   7  -6 5999.80  339.67 
   3  -7   6 6116.58  316.08 
   7  -4   6 5982.59  314.56 
  -7   4  -6 5939.36  280.21 
  -4  -3   6 5197.20  321.23 
   4   3   6 6105.41  311.15 
  -4  -3  -6 5853.99  318.79 
  -3   7   6 5463.97  298.82 
  -4  -3  -6 5631.47  318.58 
   3  -7  -6 5675.37  324.57 
  -3   7  -6 6103.35  221.59 
  -3   7   6 5886.23  308.32 
   3  -7  -6 5887.26  293.89 
   7  -4   6 4972.04  272.05 
   4   3   6 5862.69  287.83 
   3  -7   6 5744.22  326.95 
   7  -4  -6 5849.13  225.97 
   3  -7   6 5516.02  324.48 
  -3   7   6 6360.38  258.55 
   4   3   6 5829.19  333.43 
  -4  -3   6 6061.52  337.27 
  -7   4   6 5972.37  337.05 
   7  -4  -6 5612.79  320.73 
   7  -4   6 5755.62  338.64 
   3  -7  -6 5300.18  268.63 
   4   3  -6 5799.44  330.98 
   4   3  -6 5983.21  288.01 
  -7   4   6 5685.53  301.42 
  -4  -3  -6 6550.51  315.40 
  -7   4  -6 5832.27  309.35 
   4   3   6 6173.66  265.20 
   7  -4  -6 5490.94  315.71 
  -3   7  -6 5170.21  320.40 
   4   3  -6 5524.43  337.14 
   7  -4   7 2160.01  198.88 
   7  -4   7 1854.39  208.81 
   4   3   7 2121.80  212.35 
  -3   7  -7 2008.11  206.13 
  -7   4   7 2037.07  206.74 
   4   3   7 2190.49  191.56 
  -4  -3  -7 2273.61  197.26 
  -3   7   7 2131.07  151.73 
  -4  -3  -7 2110.02  202.10 
  -7   4   7 1831.03  177.02 
  -3   7  -7 1612.67  123.53 
   3  -7   7 1575.27  180.79 
   3  -7   7 2070.43  184.93 
   3  -7  -7 2078.04  206.02 
  -3   7  -7 1332.77  167.94 
   3  -7  -7 1879.69  164.10 
  -7   4  -7 1423.42  143.37 
  -4  -3  -7 1694.09  178.47 
  -7   4  -7 1963.45  186.12 
  -3   7   7 1877.39  179.63 
   3  -7  -7 1667.47  169.54 
   4   3  -7 1858.87  204.48 
  -4  -3   7 1932.55  201.98 
  -4  -3   7 1820.06  200.82 
   7  -4  -7 1763.23  182.51 
  -3   7   7 1936.69  189.18 
   7  -4  -7 2088.30  206.04 
   4   3   7 1725.89  152.08 
   4   3   7 1783.50  158.84 
   7  -4  -7 2153.87  211.95 
   4   3  -7 2211.09  182.76 
   4   3  -7 2033.71  208.01 
   3  -7   7 1894.24  199.96 
   7  -4   7 1942.26  177.27 
   4   3   8  611.11   97.36 
   7  -4   8  873.58  153.05 
   3  -7   8  605.94  114.22 
   7  -4  -8 1011.33  150.32 
   3  -7   8  685.28  124.68 
  -4  -3  -8  740.33  129.16 
  -3   7   8  576.98  107.62 
  -7   4  -8  715.31  108.05 
   4   3   8  823.96  146.15 
   4   3   8  627.64  110.11 
   4   3   8  654.26  100.60 
   7  -4  -8  830.97  134.56 
  -4  -3  -8  785.46  130.12 
  -7   4   8  856.46  143.95 
   7  -4   8  663.48  117.43 
   4   3  -8  675.23  131.73 
  -7   4  -8  705.96  128.01 
   3  -7   8  643.04  127.01 
   3  -7  -8  837.26  139.06 
   4   3  -8  685.56  139.02 
   3  -7  -8  570.36   97.91 
  -4  -3  -8  567.79  111.92 
  -7   4  -8  305.07   73.96 
   7  -4  -8  629.75  119.50 
  -3   7  -8  496.63  115.76 
  -7   4   8  693.90  129.39 
  -7   4   8  605.23  107.54 
  -4  -3   8  693.28  135.96 
  -3   7  -8  773.07  144.03 
  -3   7   8  588.29  111.25 
   4   3  -8  634.54  103.90 
   7  -4   8  598.28  105.52 
   3  -7  -8  570.35  103.79 
  -4  -3   8  743.88  133.18 
  -7   4  -9  818.70  145.85 
  -7   4   9 1049.29  169.41 
   3  -7  -9  665.06  123.04 
   7  -4  -9  777.62  132.19 
  -3   7   9  606.66  125.21 
   7  -4   9  613.47  122.30 
  -3   7   9  592.28  114.94 
  -3   7  -9  906.13  171.11 
  -4  -3  -9  879.94  149.30 
  -7   4   9  805.68  145.34 
   3  -7  -9  999.16  165.79 
  -3   7   9  694.74  125.31 
   4   3   9  911.43  162.10 
   7  -4  -9  631.14  138.29 
   4   3  -9  816.50  124.01 
   4   3  -9 1015.17  172.26 
  -3   7  -9  867.71  158.22 
   4   3  -9  791.84  147.17 
  -4  -3   9 1009.97  167.74 
  -4  -3  -9  918.97  151.47 
  -4  -3   9  883.53  155.10 
  -7   4  -9  858.43  148.82 
   7  -4   9  884.41  137.51 
  -4  -3  -9  808.38  143.74 
   4   3   9  702.72  129.62 
   3  -7   9  670.84  140.69 
   7  -4   9  722.14  152.70 
  -7   4   9  530.76  107.93 
   3  -7   9  754.91  143.01 
   3  -7   9  755.11  122.67 
   3  -7  10 1569.22  221.18 
   3  -7  10 1540.85  217.44 
  -7   4 -10 1553.63  229.01 
  -3   7  10 1014.83  170.32 
  -4  -3 -10 1402.74  200.16 
  -3   7  10 1732.77  221.43 
   4   3  10 1537.82  227.83 
  -7   4  10 1587.71  224.36 
  -4  -3  10 1365.49  217.19 
   7  -4 -10 1275.74  202.06 
   4   3 -10 1331.28  200.44 
  -3   7 -10 1111.05  190.91 
  -3   7 -10 1651.14  233.75 
   4   3 -10 1473.99  217.43 
   7  -4  10 1834.41  213.79 
  -4  -3 -10 1402.53  197.52 
  -4  -3 -10 1389.89  208.48 
   7  -4 -10 1502.98  200.00 
  -7   4 -10 1449.67  208.73 
  -4  -3 -10 1367.47  198.58 
  -7   4 -10 1222.64  190.51 
   3  -7 -10 1193.96  175.04 
   7  -4  10 1605.95  232.55 
  -7   4  10 1567.99  213.35 
   3  -7 -10 1310.34  197.39 
  -4  -3  10 1524.16  217.56 
  -7   4  11  274.66  110.12 
   4   3 -11  277.67  110.17 
   3  -7  11  448.11  136.08 
  -4  -3 -11  264.45   94.57 
  -4  -3 -11  364.90  115.03 
   7  -4 -11  308.07  107.29 
  -7   4  11  143.29  111.31 
   4   3  11  231.08  109.61 
  -4  -3 -11  353.08  108.86 
  -4  -3  11   82.41  102.60 
  -7   4 -11  303.19  112.39 
   4   3 -11  311.35  105.92 
  -7   4 -11  321.08  108.64 
  -3   7 -11  288.02  108.39 
   3  -7 -11  182.17   91.72 
   3  -7  11  308.06   97.71 
  -3   7  11  298.65  104.37 
  -3   7  11  399.62  132.17 
   7  -4  11  139.90   42.56 
  -3   7 -11  246.18  104.72 
   7  -4 -11  310.21  104.33 
   3  -7 -11  364.73  106.35 
  -4  -3 -11  309.47  108.78 
  -4  -3  11  237.68  101.61 
  -7   4 -11  316.35  114.79 
   7  -3   0  629.52   60.51 
   7  -3   0  584.08   72.06 
   4  -7   0  591.58   53.34 
   3   4   0  571.85   89.86 
  -7   3   0  663.11   54.32 
  -4   7   0  643.86   61.49 
  -3  -4   0  547.60   72.14 
   3   4   0  652.42   47.39 
   4  -7   0  626.36   84.10 
   3   4   0  666.67   72.53 
  -4   7   0  543.55   38.85 
   4  -7   0  587.97   64.90 
   7  -3   0  630.41   59.78 
   3   4   0  674.82   76.15 
   7  -3   0  622.93   97.08 
  -3  -4   0  597.72   55.80 
   7  -3  -1 2350.97  101.45 
   7  -3   1 2149.90  114.24 
   3   4   1 2190.10  135.39 
   7  -3  -1 2180.78  143.11 
  -4   7  -1 1731.11   74.78 
  -3  -4  -1 1860.50  129.84 
  -3  -4   1 2327.91  127.15 
  -4   7  -1 2600.77  115.12 
   3   4  -1 2370.84  139.18 
  -7   3  -1 2316.89  144.07 
   4  -7  -1 2386.28  129.88 
   3   4   1 2294.27  142.07 
   4  -7   1 2531.75  169.41 
  -3  -4  -1 2622.62  121.20 
   3   4   1 2602.76  182.45 
  -4   7   1 2377.46  134.56 
   4  -7  -1 2542.10  166.19 
   7  -3   1 2331.43  133.58 
   7  -3   1 2407.49  163.88 
  -3  -4   1 2513.27  158.30 
   4  -7  -1 2178.95  125.29 
   3   4  -1 2371.39  154.71 
   3   4  -1 2418.50  139.12 
  -7   3  -1 2417.93  125.01 
   3   4  -1 2347.14  114.75 
  -7   3   1 1737.87   77.38 
   7  -3  -1 2080.37  164.40 
   4  -7   1 2560.64   89.17 
   4  -7   1 2439.61  104.00 
  -4   7  -1 2273.13  181.39 
  -3  -4  -2 12785.8   293.0 
   7  -3  -2 12072.3   396.2 
   4  -7   2 12455.1   391.2 
   4  -7  -2 12598.1   413.2 
   3   4   2 12048.2   384.8 
  -4   7   2 12468.7   346.8 
   3   4   2 12028.1   379.7 
  -4   7  -2 12077.2   427.0 
  -7   3  -2 11887.2   351.8 
  -4   7  -2 10042.7   277.4 
   7  -3  -2 10768.4   396.4 
  -3  -4  -2 12429.2   390.1 
   3   4  -2 11694.3   393.3 
  -4   7   2 12615.1   383.7 
   7  -3   2 11681.5   336.0 
   3   4  -2 11768.2   367.3 
   3   4  -2 11602.9   351.6 
   7  -3   2 11937.8   409.1 
   3   4  -2 12380.7   362.9 
   7  -3  -2 12078.9   265.6 
  -4   7   2 12114.6   309.2 
  -3  -4   2 11903.5   390.9 
   4  -7   2 11923.9   341.4 
   7  -3   2 11927.7   377.4 
  -3  -4   2 12643.8   382.6 
   4  -7  -2 13554.0   358.5 
   4  -7  -2 12014.7   379.2 
   4  -7  -2 13152.1   290.4 
   4  -7   2 11752.3   406.2 
   3   4   2 12058.5   384.1 
  -7   3   2 10405.8   263.2 
   7  -3   3   40.76   20.77 
   7  -3   3   55.19   32.53 
  -4   7   3   84.07   25.99 
   4  -7  -3   71.82   22.16 
   4  -7   3   32.47    8.50 
  -4   7  -3   31.98   10.36 
   3   4  -3   21.23   17.95 
  -4   7   3   81.74   24.11 
   3   4  -3   48.22   21.69 
   4  -7  -3   44.51   20.86 
   3   4   3   65.14   30.77 
   4  -7  -3   61.53   30.25 
   3   4  -3   74.99   34.16 
   7  -3  -3   68.99   32.42 
  -4   7   3   50.30   25.95 
   4  -7   3   12.25   24.01 
   3   4   3   56.22   36.60 
   4  -7  -3   76.44   34.98 
  -4   7  -3   -4.25   30.55 
   4  -7   3   79.36   31.09 
  -7   3  -3   65.97   27.44 
  -3  -4   3   68.31   36.18 
   7  -3  -3   97.74   41.08 
   3   4   3   31.04   21.99 
   4  -7   3   16.98   21.90 
   7  -3   3   40.49   21.71 
  -3  -4  -3   -2.44   23.34 
  -4   7   4 1322.35  125.55 
   7  -3   4 1505.40  134.75 
  -4   7   4 1316.23   94.47 
   4  -7  -4 1504.84  113.45 
  -4   7  -4 1507.43  147.21 
   3   4   4 1425.63  124.77 
   3   4  -4 1459.01  131.79 
  -7   3  -4 1535.64  123.54 
   3   4   4 1559.07  129.88 
   7  -3   4 1446.37   89.22 
   4  -7   4 1461.39  132.08 
   3   4   4 1604.15  137.86 
   7  -3  -4 1551.55  141.68 
   7  -3  -4 1570.20  141.69 
   4  -7   4 1347.12  131.24 
  -3  -4  -4 1643.31  143.43 
   4  -7  -4 1447.61  106.64 
  -3  -4  -4 1842.19  128.83 
   3   4  -4 1607.31  147.56 
   7  -3   4 1470.63  111.59 
  -4   7  -4 1508.74   68.82 
  -3  -4  -4 1544.93  134.86 
  -4   7   4 1543.84  121.82 
   7  -3  -4 1554.95  139.47 
   3   4  -4 1128.63  104.22 
   4  -7  -4 1516.59  139.12 
   4  -7   4 1292.67  126.27 
  -3  -4   4 1519.37  141.56 
   7  -3   5 4341.25  224.14 
   7  -3   5 4444.20  280.96 
   4  -7   5 4407.17  259.31 
   4  -7   5 4753.38  262.05 
   7  -3  -5 4083.43  256.23 
  -7   3  -5 3545.09  212.27 
   7  -3  -5 4340.08  264.86 
   7  -3  -5 4905.75  277.05 
  -3  -4  -5 4399.96  263.94 
   3   4  -5 4879.66  282.37 
   3   4   5 4404.49  237.31 
   7  -3   5 4652.44  258.11 
   3   4   5 5023.57  259.31 
   3   4  -5 3791.65  208.90 
  -4   7  -5 4828.72  167.65 
  -3  -4  -5 4256.96  251.56 
   7  -3   5 4984.81  181.08 
  -4   7   5 4566.68  245.00 
   3   4   5 4718.32  269.98 
  -7   3  -5 5027.51  255.99 
  -3  -4  -5 4372.71  232.88 
   3   4  -5 4649.31  269.41 
  -4   7  -5 4615.02  276.06 
   4  -7  -5 3612.86  197.74 
  -3  -4   5 4731.50  274.54 
   4  -7  -5 3707.94  227.27 
  -4   7   5 4554.29  192.57 
  -4   7  -5 4555.70  271.74 
  -4   7   5 4357.35  249.69 
   4  -7  -5 4662.00  272.43 
   4  -7   5 4374.67  266.63 
   4  -7  -6 2431.29  205.97 
   7  -3  -6 2320.88  141.21 
   3   4   6 2848.78  223.75 
   7  -3   6 2510.11  218.07 
  -3  -4   6 2481.90  216.15 
   3   4   6 2079.37  169.96 
   4  -7  -6 2098.56  155.24 
   3   4  -6 2173.32  208.26 
   3   4  -6 2484.99  173.74 
  -4   7   6 2279.90  188.15 
   4  -7   6 2565.76  211.96 
   7  -3   6 2430.59  195.00 
   4  -7   6 2488.71  197.27 
  -7   3  -6 2587.82  197.62 
   4  -7   6 2471.68  211.04 
   3   4   6 2168.27  157.49 
   7  -3  -6 2244.15  201.41 
   7  -3  -6 2606.03  211.79 
   3   4   6 2427.38  188.22 
   3   4  -6 2136.33  196.45 
  -7   3  -6 2563.49  188.46 
  -4   7   6 2107.38  182.12 
  -7   3  -6 2024.30  186.10 
  -4   7  -6 2466.05  213.19 
  -4   7   6 2475.92  145.52 
  -3  -4  -6 2398.14  204.18 
   7  -3   6 2594.34  132.07 
  -3  -4  -6 2526.09  192.99 
   4  -7  -6 1658.97  176.60 
  -7   3   6 2091.95  177.71 
  -4   7  -6 2528.89  135.72 
  -4   7  -6 2592.16  221.39 
  -3  -4  -6 2342.44  195.32 
   7  -3  -6 2433.34  206.89 
  -3  -4   6 2230.53  201.99 
   7  -3   6 2408.90  174.93 
   3   4   7   37.90   40.82 
   7  -3  -7   25.82   37.50 
  -7   3  -7  -54.80   44.14 
  -3  -4   7  -22.09   38.82 
  -7   3   7   47.69   36.34 
  -7   3  -7  -37.38   33.93 
   4  -7   7   66.79   51.24 
  -4   7   7   34.49   20.50 
  -7   3   7    2.52   31.85 
   3   4   7    2.93   17.43 
   7  -3  -7  -37.33   51.52 
  -3  -4  -7   21.92   46.41 
  -3  -4  -7   48.65   38.57 
  -3  -4  -7  -12.27   43.24 
   4  -7  -7  -10.55   43.12 
  -4   7   7   42.97   46.06 
   3   4  -7   -9.48   18.46 
   3   4   7   37.88   33.10 
   3   4  -7  -49.80   27.25 
   7  -3  -7    7.03   29.26 
   4  -7  -7   -1.56   21.72 
  -4   7   7   31.30   33.62 
   4  -7   7   -6.74   28.39 
  -4   7  -7   -5.08   40.80 
  -7   3  -7   22.46   29.01 
   7  -3   7  -29.70   42.45 
  -4   7  -7   35.43   14.81 
   3   4  -7   17.46   29.45 
   7  -3  -7   -0.85   12.95 
  -7   3   7   -5.13   25.73 
   4  -7  -7  -24.44   38.98 
   3   4   7    0.69   34.76 
   7  -3   7   61.77   37.49 
  -4   7  -7  -31.38   47.00 
  -3  -4   7   26.89   46.51 
   7  -3   7   47.12   37.49 
   4  -7   7   26.31   25.04 
   3   4  -8 2416.17  246.57 
   7  -3   8 2499.76  226.04 
   7  -3  -8 2801.21  259.04 
   7  -3   8 2668.07  261.36 
  -7   3   8 2613.24  249.38 
  -3  -4  -8 3115.14  266.53 
  -4   7   8 2316.40  219.41 
   4  -7  -8 2736.06  205.60 
   3   4   8 2267.91  191.15 
  -4   7   8 1906.56  207.02 
   3   4   8 1847.50  178.35 
  -4   7  -8 3009.72  269.86 
  -7   3   8 3040.62  275.57 
  -7   3  -8 2333.20  202.20 
  -3  -4   8 2756.71  262.95 
   4  -7  -8 2986.96  262.68 
  -3  -4  -8 2564.36  233.91 
   4  -7  -8 2422.09  220.89 
  -4   7  -8 2534.06  254.60 
   3   4   8 2087.13  195.95 
  -3  -4  -8 2122.17  212.05 
   7  -3  -8 2559.18  234.11 
  -7   3  -8 2249.71  217.85 
  -3  -4   8 2387.19  239.32 
   3   4  -8 2941.46  266.64 
   3   4   8 1976.52  220.22 
   4  -7   8 2223.22  228.21 
  -7   3   8 2493.94  214.29 
  -7   3  -8 2535.63  243.71 
   7  -3   8 2394.69  209.15 
   4  -7   8 2201.45  204.96 
   7  -3  -8 2270.03  230.68 
   3   4  -8 2528.75  202.02 
   4  -7   8 2353.19  240.73 
  -7   3   9   94.89   46.89 
  -3  -4   9   49.51   52.09 
  -3  -4   9  101.44   62.08 
  -7   3   9    8.44   28.65 
  -4   7   9  111.47   66.03 
   7  -3  -9   85.82   37.45 
  -4   7   9   86.90   68.78 
   7  -3   9  164.45   82.84 
  -7   3  -9  143.91   54.53 
   7  -3   9   95.63   39.10 
  -4   7  -9  133.18   65.16 
   4  -7   9  107.03   58.16 
  -7   3  -9  153.79   71.63 
  -7   3  -9  192.85   70.39 
  -3  -4  -9   98.84   64.23 
   7  -3  -9  144.18   64.97 
   4  -7  -9  159.42   78.35 
  -4   7  -9  231.23   99.46 
   3   4   9  135.11   56.00 
  -3  -4  -9   60.63   35.29 
  -7   3   9   58.62   46.96 
   4  -7   9  159.13   69.58 
   7  -3   9   63.91   42.67 
   7  -3  -9  233.34   96.76 
   4  -7   9   76.47   48.40 
   3   4  -9   81.58   36.34 
   4  -7  -9  -11.36   41.04 
   3   4  -9  180.99   73.07 
  -3  -4  -9   99.08   56.51 
  -4   7   9   98.47   50.44 
   3   4   9  161.91   66.13 
  -3  -4  -9  130.88   72.94 
  -7   3 -10  414.90  108.20 
  -3  -4 -10  542.24  126.57 
   3   4 -10  510.43  140.93 
   4  -7 -10  440.38  119.00 
  -4   7 -10  352.81  115.72 
   3   4 -10  292.26   93.85 
   7  -3 -10  321.61  103.26 
  -4   7  10  477.15  121.86 
  -4   7 -10  432.76  131.99 
   4  -7  10  534.46  117.83 
   7  -3  10  668.67  130.65 
  -3  -4  10  631.30  140.01 
  -3  -4 -10  443.19  116.16 
  -3  -4 -10  403.95  103.65 
   4  -7  10  415.65  112.16 
   4  -7 -10  461.94  100.88 
   3   4  10  622.88  146.04 
  -7   3 -10  590.32  131.97 
  -7   3  10  433.79  116.02 
  -4   7  10  401.04  113.73 
   7  -3  10  394.77  120.01 
   4  -7  10  434.71  121.07 
  -7   3 -10  381.67  117.78 
  -3  -4 -10  574.11  128.63 
   7  -3 -10  415.74  118.88 
   7  -3 -10  522.81  130.39 
  -3  -4  10  405.63  121.51 
  -7   3  10  452.46  118.18 
   3   4 -11  495.58  148.17 
   4  -7 -11  508.98  122.49 
  -4   7 -11  370.55  119.51 
  -7   3 -11  489.87  129.90 
   7  -3  11  488.81  142.81 
  -7   3 -11  669.69  144.68 
  -7   3  11  361.21  122.56 
  -3  -4  11  321.61  126.93 
   4  -7 -11  565.00  133.11 
  -3  -4  11  411.34  127.01 
  -7   3 -11  574.73  167.57 
   4  -7  11  356.95  115.86 
   3   4 -11  464.93  124.02 
  -3  -4 -11  543.85  127.97 
  -4   7 -11  658.82  161.24 
   3   4  11  543.95  136.14 
   4  -7  11  372.54  126.55 
  -7   3  11  562.96  145.64 
   7  -3 -11  284.39  121.31 
   7  -3 -11  671.83  147.24 
  -4   7  11  593.39  148.09 
  -4   7  11  473.16  121.63 
  -3  -4 -11  478.18  112.65 
  -3  -4 -11  428.68  121.47 
   5  -7   0 1316.06   83.35 
   2   5   0 1302.01  103.72 
  -2  -5   0 1247.79  106.31 
   2   5   0 1291.97   86.72 
  -5   7   0  879.32   61.97 
   7  -2   0 1182.17  105.41 
   5  -7   0 1262.69  119.98 
   5  -7   0 1174.22   63.75 
   2   5   0 1294.67   97.11 
  -2  -5   0 1334.16   94.23 
   7  -2   0 1135.50   76.72 
  -5   7   0 1511.63   95.12 
  -7   2   0 1385.16   83.48 
   2   5   0 1451.13  131.31 
   7  -2   0 1157.10   82.93 
   7  -2   0 1399.32  146.06 
   5  -7  -1  919.08   57.43 
   7  -2   1 1096.94  118.08 
   5  -7  -1  893.16   73.74 
   7  -2  -1  872.02   63.63 
  -2  -5   1 1037.14   90.15 
   2   5   1  974.94   91.62 
  -5   7  -1 1012.67   67.62 
  -2  -5  -1 1017.82   86.70 
   2   5  -1 1055.28   97.83 
  -2  -5   1 1194.79  109.16 
   5  -7   1  834.75   56.46 
  -5   7   1  882.19   57.55 
  -5   7   1 1012.60   87.83 
   2   5   1  947.58   88.08 
   5  -7   1  953.17   88.04 
   2   5  -1 1252.03   98.10 
   7  -2   1  935.17   84.21 
   2   5  -1  963.48   91.40 
   2   5   1  958.34  102.13 
   5  -7  -1 1026.07  105.44 
   7  -2   1  912.61   61.25 
  -2  -5  -1  702.35   82.55 
  -7   2   1  836.52   57.84 
  -5   7  -1  933.54  123.28 
   5  -7   1 1000.44  103.61 
  -7   2  -1 1010.12   81.26 
   5  -7  -1  855.21   78.58 
   2   5  -1  919.88   74.85 
   7  -2  -1 1042.44  117.94 
  -7   2  -1  999.16   79.92 
   7  -2  -1 1001.18   96.16 
   7  -2  -2  796.39   46.36 
   5  -7  -2  773.90   57.33 
  -5   7  -2  968.91  109.07 
  -2  -5  -2  871.67   90.56 
  -2  -5  -2  859.27   67.96 
  -2  -5   2  861.51   89.30 
  -2  -5   2  804.01   92.21 
  -5   7  -2  698.60   47.11 
  -7   2   2  648.65   46.28 
   7  -2   2  791.32   85.15 
   7  -2  -2  700.58   92.68 
   7  -2   2  684.33   57.27 
   2   5   2  859.32   87.14 
   2   5  -2  921.89   76.47 
  -5   7   2  755.05   68.56 
  -5   7   2  770.44   81.83 
   2   5   2  710.11   79.44 
  -7   2  -2  915.41   71.52 
   5  -7   2  805.83   95.96 
   5  -7  -2  776.96   66.72 
   2   5  -2  835.83   89.64 
   5  -7   2  746.58   85.46 
   7  -2  -2  782.84   49.25 
   2   5   2  897.41   82.84 
   7  -2  -2  702.59   84.01 
   7  -2   2  839.25   95.42 
  -7   2  -2  814.04   82.02 
   5  -7  -2  832.09   97.78 
   2   5  -2  583.24   69.75 
   5  -7  -2  790.22   83.19 
   5  -7   2  737.09   72.71 
   7  -2  -3  244.78   47.69 
   5  -7   3  267.89   47.89 
  -2  -5   3  346.14   61.31 
   7  -2   3  304.03   58.81 
  -5   7   3  294.63   58.87 
  -2  -5  -3  292.47   52.10 
  -5   7   3  313.64   42.81 
   7  -2  -3  354.55   63.94 
   2   5  -3  308.24   57.53 
   7  -2  -3  351.35   34.86 
   5  -7  -3  298.53   43.85 
   7  -2  -3  327.17   27.03 
   2   5   3  290.71   55.48 
   5  -7   3  352.52   63.17 
   7  -2   3  264.22   39.89 
   2   5  -3  300.07   47.44 
  -7   2  -3  271.43   51.78 
   5  -7  -3  346.56   65.73 
   5  -7  -3  412.79   69.59 
  -5   7  -3  149.02   45.88 
   7  -2   3  326.38   67.84 
   2   5   3  236.85   50.63 
   2   5  -3  307.44   57.14 
   7  -2  -3  375.19   66.49 
  -5   7   3  393.15   53.09 
   7  -2   3  296.28   45.62 
  -7   2  -3  415.51   57.69 
   5  -7  -3  277.15   42.24 
   5  -7   3  308.21   62.29 
  -2  -5  -3  336.73   65.09 
  -2  -5  -4  300.92   65.68 
   2   5   4  379.59   64.28 
   5  -7   4  364.81   68.67 
  -5   7   4  217.60   52.71 
   5  -7  -4  363.99   58.63 
  -5   7  -4  379.60   74.19 
  -5   7  -4  323.23   31.97 
   2   5  -4  347.76   68.39 
   5  -7   4  294.32   64.70 
   5  -7  -4  304.76   57.08 
  -5   7   4  264.70   37.64 
   7  -2   4  341.50   66.49 
   5  -7  -4  266.22   44.34 
   2   5   4  341.10   62.14 
   2   5  -4  386.83   70.19 
   2   5  -4  271.24   47.69 
   7  -2   4  312.39   43.94 
   7  -2  -4  235.57   65.61 
  -2  -5   4  312.97   70.96 
  -2  -5  -4  294.27   61.71 
   7  -2  -4  306.00   61.70 
  -5   7   4  484.45   72.13 
   7  -2  -4  442.29   75.30 
  -7   2  -4  374.87   69.43 
   7  -2   4  264.42   41.99 
   2   5   4  395.87   67.62 
   5  -7   4  312.98   66.44 
  -7   2  -4  258.58   49.63 
  -5   7   5 1317.33  129.80 
   2   5   5 1249.16  125.35 
  -7   2  -5 1108.25  127.94 
   7  -2   5 1195.64   93.29 
   2   5   5 1118.18  118.56 
  -2  -5   5 1149.68  134.75 
   7  -2   5 1198.40  106.82 
   7  -2  -5 1257.38  140.96 
   5  -7   5 1242.79  139.10 
  -2  -5  -5 1259.54  137.82 
  -2  -5  -5 1177.37  124.65 
   5  -7  -5 1232.64  137.04 
  -7   2  -5 1179.25  115.58 
   7  -2  -5 1175.77  131.45 
  -2  -5   5 1086.91  132.76 
  -7   2  -5 1024.49  115.84 
   5  -7   5 1213.69  133.24 
   7  -2  -5 1185.86   58.20 
   5  -7  -5 1107.50   98.18 
  -5   7   5 1324.14   88.26 
  -5   7  -5 1222.43  140.21 
   5  -7  -5 1055.25  112.41 
   7  -2  -5  904.54   55.00 
   7  -2  -5 1229.63  134.33 
   7  -2   5 1254.78  130.87 
   2   5   5 1211.72  131.37 
  -5   7  -5 1238.68   79.75 
  -5   7   5 1160.02  128.00 
   2   5  -5 1208.10  147.55 
   2   5  -5 1140.70  132.79 
   5  -7   5 1428.12  139.51 
   2   5  -5 1111.68  104.90 
   7  -2   5 1221.81  148.34 
   5  -7  -6  216.46   56.22 
   5  -7  -6  270.09   53.05 
   2   5   6  267.27   69.94 
  -2  -5   6  248.45   66.72 
  -5   7   6  334.26   47.01 
   2   5   6  203.67   52.65 
  -7   2  -6  236.25   59.67 
   5  -7   6  328.05   80.67 
  -2  -5  -6  229.72   61.58 
   2   5  -6  247.44   51.43 
  -7   2  -6  310.90   67.80 
   2   5  -6  210.20   67.46 
   7  -2   6  217.01   61.39 
  -2  -5   6  306.93   76.76 
   7  -2  -6  280.85   73.81 
  -7   2  -6  202.93   70.22 
   2   5  -6  248.37   64.85 
   5  -7  -6  234.40   65.32 
   7  -2   6  211.10   53.47 
   7  -2   6  206.02   42.86 
   7  -2   6  149.77   53.93 
  -5   7  -6  304.17   77.87 
  -5   7   6  316.08   69.18 
   7  -2  -6  239.13   65.71 
  -5   7   6  234.51   51.92 
   2   5   6  233.60   61.42 
  -5   7  -6  341.63   48.26 
   7  -2  -6  226.11   67.78 
   5  -7   6  288.57   74.97 
  -5   7  -6  254.54   66.64 
  -2  -5  -6  186.48   53.39 
   5  -7   6  147.74   48.03 
   5  -7   7  235.45   64.82 
   7  -2   7   79.69   26.33 
  -7   2  -7   51.34   25.52 
  -7   2   7  112.16   49.14 
   5  -7  -7  131.45   57.98 
   7  -2  -7  103.95   55.64 
   2   5   7  166.42   54.19 
  -5   7  -7  161.77   73.10 
  -2  -5  -7   23.42   42.79 
   2   5   7  114.71   55.55 
   2   5  -7  113.21   57.08 
  -5   7  -7  141.83   37.66 
  -5   7   7  166.60   61.85 
  -2  -5  -7   41.44   30.01 
   5  -7   7  142.36   63.84 
  -7   2  -7  102.99   52.80 
  -2  -5   7   93.08   46.79 
  -7   2  -7  109.85   50.63 
   5  -7  -7   74.57   32.04 
   2   5   7   90.82   43.39 
   5  -7  -7  122.70   36.49 
  -2  -5   7  108.71   54.89 
   7  -2   7   42.68   37.42 
   2   5   7  136.13   51.88 
  -5   7   7  174.68   59.94 
  -5   7  -7  103.89   53.76 
   7  -2  -7  141.33   57.27 
   7  -2  -7  116.51   62.11 
   2   5  -7  111.18   44.92 
   5  -7   7   94.61   44.18 
   2   5  -7   92.92   59.44 
   7  -2   7  117.89   45.42 
  -2  -5  -7  108.21   42.02 
  -7   2   7   96.19   45.81 
  -7   2   7   60.36   30.12 
   2   5   8  565.42  100.80 
  -2  -5  -8  680.36  125.36 
  -7   2  -8  539.27  105.79 
  -7   2   8  912.90  150.89 
  -2  -5   8  755.50  141.56 
   5  -7   8  623.82  126.51 
   2   5  -8  742.27  136.70 
  -5   7  -8  677.57  132.08 
   7  -2  -8  558.77  118.88 
   2   5   8  602.27  105.66 
  -2  -5   8  625.67  127.36 
   5  -7  -8  379.94  101.63 
  -5   7  -8  707.94  131.93 
  -7   2  -8  562.28  120.00 
  -7   2   8  538.53   98.30 
   5  -7   8  664.67  126.32 
   2   5  -8  660.53  133.36 
  -2  -5  -8  598.12  110.01 
   2   5   8  489.01  107.24 
  -7   2  -8  637.49  107.28 
   7  -2   8  717.12  122.56 
  -5   7   8  581.14  116.70 
   2   5   8  489.60   91.47 
   5  -7   8  608.99  111.33 
   2   5  -8  555.13   91.54 
   7  -2  -8  477.39  103.28 
   7  -2   8  554.16   97.19 
  -7   2   8  485.92  114.69 
   7  -2   8  706.51  140.31 
   5  -7  -8  764.46  130.20 
  -5   7   8  651.67  113.85 
   7  -2  -8  598.79  119.06 
  -2  -5  -8  605.11  110.04 
  -5   7  -9  121.35   78.99 
   2   5  -9   68.78   72.51 
  -5   7   9   20.78   28.87 
  -5   7  -9 -114.83   82.77 
   5  -7  -9   67.77   54.22 
  -7   2   9  104.84   56.20 
  -7   2  -9   65.11   36.53 
  -2  -5  -9   28.34   52.77 
   7  -2  -9  -17.88   55.18 
  -2  -5   9   70.96   65.25 
   7  -2   9  -31.09   54.48 
   5  -7   9   56.21   40.57 
  -7   2  -9   48.25   50.78 
   7  -2  -9   28.80   30.65 
   5  -7   9   81.10   56.91 
   7  -2  -9   47.11   40.14 
   5  -7  -9   73.90   52.74 
  -2  -5  -9   64.58   63.74 
   2   5  -9  146.90   73.03 
   7  -2   9   70.64   52.82 
  -7   2   9  -31.47   70.05 
   2   5   9   51.91   44.93 
   5  -7   9  109.62   61.72 
  -7   2   9   28.69   35.63 
  -7   2  -9   51.59   41.96 
  -5   7   9   41.46   56.46 
   2   5   9   36.14   36.10 
  -2  -5   9  149.59   66.51 
  -2  -5  -9   37.32   35.56 
   2   5  10   93.78   58.57 
  -7   2 -10  137.18   76.22 
   2   5 -10  283.91  100.30 
  -2  -5 -10  127.88   69.76 
  -5   7 -10  102.23   56.02 
   5  -7  10  170.32   87.89 
   7  -2 -10  128.90   70.60 
  -2  -5 -10   84.02   75.53 
  -7   2  10  180.22   83.27 
   5  -7 -10  139.68   80.88 
   7  -2 -10  168.98   85.69 
  -2  -5  10   56.51   39.56 
  -5   7  10  150.91   86.26 
  -2  -5  10  176.69   89.12 
   5  -7  10  231.48   72.29 
   5  -7 -10   80.33   55.52 
   7  -2  10  136.49   57.72 
  -2  -5 -10  121.54   72.36 
  -7   2 -10  203.39   97.40 
  -5   7  10  110.00   73.14 
   7  -2  10   77.55   43.23 
   2   5 -10  130.62   73.03 
  -5   7 -10   27.16   50.55 
  -7   2 -10  129.76   76.84 
   5  -7  10   70.66   55.10 
  -7   2  10  133.38   64.73 
   7  -2 -10  -14.35   58.70 
  -7   2  11  381.14  123.72 
  -7   2  11  343.85  118.19 
   5  -7 -11  337.63  121.50 
   7  -2 -11  226.09   83.52 
   7  -2 -11  348.42  116.88 
  -2  -5 -11  561.91  144.68 
   5  -7  11  470.57  137.58 
  -7   2 -11  277.89   89.33 
   2   5  11  222.41   85.03 
  -5   7 -11  306.55  114.12 
   5  -7 -11  453.17  133.34 
  -7   2 -11  247.92   86.00 
  -2  -5  11  321.89  114.88 
   2   5 -11  320.34  120.28 
   5  -7  11  349.22  117.32 
   7  -2  11  216.30   94.46 
  -5   7  11  373.22  120.81 
  -2  -5  11  209.72  103.05 
  -7   2 -11  401.52  141.01 
  -5   7 -11  304.49  109.70 
  -5   7  11  231.89   92.03 
  -2  -5 -11  204.05   84.18 
   7  -2 -11  443.33  126.19 
   2   5 -11  486.71  143.79 
   1   6   0  362.95   58.64 
  -1  -6   0  277.48   52.85 
   1   6   0  239.39   47.68 
   7  -1   0  239.15   56.61 
   6  -7   0  244.30   34.11 
   6  -7   0  299.26   57.61 
   6  -7   0  239.95   40.47 
   6  -7   0  167.14   32.20 
   7  -1   0  263.35   41.90 
  -7   1   0  265.87   40.28 
  -1  -6   0  274.27   47.57 
   1   6   0  215.67   44.52 
  -6   7   0  211.18   35.65 
   7  -1   0  223.44   59.05 
   1   6   0  236.07   48.91 
   6  -7  -1   77.95   30.87 
  -7   1  -1   43.28   20.67 
   6  -7  -1   96.47   40.16 
   6  -7   1   63.46   14.60 
   7  -1   1   85.37   50.47 
  -7   1  -1   38.95   15.17 
   1   6  -1   82.87   29.03 
   7  -1  -1   66.76   36.46 
   1   6  -1  120.17   34.67 
  -1  -6   1   24.13   20.85 
   6  -7  -1   87.68   26.82 
   6  -7  -1   42.95   14.73 
  -6   7   1   37.34   18.26 
   6  -7   1   26.75   25.05 
   1   6  -1   89.24   24.23 
  -6   7  -1  107.82   27.31 
  -6   7  -1   97.73   45.89 
   1   6   1   85.77   35.94 
  -1  -6  -1   19.31   23.03 
   1   6  -1   46.70   31.33 
  -1  -6   1   68.14   32.16 
   7  -1  -1   48.93   28.79 
   6  -7   1   68.64   26.32 
   7  -1  -1   77.53   21.98 
  -1  -6  -1   80.36   29.17 
  -7   1   1   68.24   22.36 
  -7   1  -1   75.51   18.86 
   1   6   1   63.92   28.33 
   7  -1   1   42.58   11.22 
   1   6   1   47.68   24.42 
   7  -1   1   66.44   27.55 
   6  -7   2 5211.88  250.81 
  -1  -6   2 5146.79  236.37 
   7  -1  -2 5017.74  206.40 
  -1  -6   2 5110.17  248.74 
  -6   7   2 5321.30  229.01 
   7  -1  -2 5258.98  268.80 
   6  -7   2 5089.88  214.04 
   7  -1  -2 5220.84  242.56 
  -7   1   2 3944.89  162.49 
   6  -7  -2 4545.72  180.06 
   1   6  -2 5208.63  229.49 
   6  -7   2 5029.13  230.41 
   6  -7  -2 5046.02  248.32 
  -6   7  -2 5119.92  267.02 
   1   6   2 5102.70  232.50 
   1   6   2 5109.97  230.15 
   7  -1   2 5100.02  147.11 
  -1  -6  -2 5124.59  233.18 
   1   6   2 5178.52  198.32 
   7  -1   2 5073.23  263.44 
   7  -1   2 5239.00  230.56 
  -7   1  -2 5352.96  143.81 
  -1  -6  -2 5139.90  211.28 
  -1  -6  -2 4987.37  230.92 
   1   6  -2 5293.51  215.44 
   1   6  -2 5068.22  221.54 
  -7   1  -2 4240.31  156.46 
   7  -1   2 4738.63  199.43 
   6  -7  -2 5008.79  230.66 
  -7   1  -2 5294.28  226.99 
   7  -1  -2 5106.13  165.03 
   6  -7  -2 5489.41  175.15 
   1   6  -3   15.68   16.65 
  -1  -6  -3   -4.78   24.92 
   1   6   3   -0.61   19.80 
   7  -1   3   35.56   25.11 
   7  -1  -3    8.60   21.70 
  -6   7   3   -0.54   19.07 
  -7   1  -3   35.59   18.14 
   6  -7  -3   41.73   22.58 
  -6   7   3   10.32   10.82 
   6  -7  -3   15.77    9.37 
   7  -1  -3    5.33    7.20 
   7  -1   3  -15.38   29.98 
  -1  -6   3   19.85   29.41 
   7  -1   3   19.57   17.30 
   6  -7   3   21.27   21.65 
   6  -7   3    9.07   21.49 
   1   6   3    3.86   22.06 
   6  -7  -3   35.23   23.93 
   7  -1   3    3.37    9.98 
  -1  -6  -3    6.82   12.54 
   1   6   3    6.65   19.40 
   6  -7   3   24.26   19.48 
   6  -7  -3    2.10   25.78 
  -7   1  -3   14.03   25.76 
   1   6  -3   22.94   18.60 
  -6   7  -3   -7.85   20.90 
   7  -1  -3   -7.25   17.77 
  -1  -6  -3   57.08   29.11 
   7  -1  -3   45.07   30.74 
   1   6  -3  -15.89   22.42 
   1   6  -4   19.48   16.88 
   1   6  -4   29.65   16.13 
  -6   7   4   31.11   13.35 
   7  -1  -4   82.47   37.41 
  -7   1  -4   26.01   19.07 
   7  -1   4    7.70   13.98 
  -1  -6  -4    3.36   18.01 
  -1  -6  -4   56.71   36.50 
   1   6   4   15.06   18.09 
   6  -7   4    9.97   23.97 
  -7   1  -4   11.50   26.84 
  -1  -6   4   11.54   27.13 
  -6   7  -4   42.20   15.70 
   7  -1   4   15.83   26.49 
   1   6  -4  -13.46   30.83 
  -6   7  -4   74.86   34.58 
   1   6   4   31.21   31.12 
   1   6   4   13.24   17.07 
  -6   7   4   43.43   23.86 
   6  -7   4   41.69   31.32 
  -6   7   4   10.20   24.93 
   7  -1   4   11.06   13.22 
  -1  -6   4   25.91   22.91 
   7  -1  -4  -11.19   23.43 
   6  -7   4   21.95   22.24 
   7  -1  -4   34.63   11.68 
   7  -1  -4   35.52   26.62 
   6  -7  -4    0.23   23.16 
   6  -7  -4   28.85   16.31 
   6  -7  -4   33.53   18.54 
  -7   1  -5  -20.65   34.08 
   1   6   5   44.51   30.94 
   1   6   5   20.22   24.29 
  -6   7   5    2.86    8.67 
  -6   7  -5   16.85   29.74 
   6  -7   5    5.97   28.03 
  -1  -6  -5   -9.33   26.37 
   6  -7  -5    8.83   13.04 
   1   6  -5  -41.29   36.83 
   7  -1   5    7.54   14.37 
  -6   7  -5   20.80   13.37 
   7  -1  -5    5.58   23.97 
   6  -7  -5   24.72   23.43 
   7  -1  -5   39.31   29.63 
  -7   1  -5   -0.96   27.54 
   1   6   5   58.90   39.31 
   6  -7   5   -2.18   32.04 
   7  -1  -5  -14.81   29.45 
  -1  -6  -5    7.82   23.22 
  -7   1  -5    7.87   28.82 
   1   6  -5   12.92   17.47 
   7  -1   5   31.58   19.33 
  -1  -6   5   -4.86   23.80 
   7  -1   5   21.70   17.00 
  -1  -6   5   34.67   31.08 
  -6   7   5   15.78   35.11 
   6  -7  -5  -31.55   37.31 
   1   6  -5   39.61   23.89 
   6  -7   5   45.22   32.79 
   7  -1  -5    0.65   10.17 
  -6   7   5   14.54   28.42 
  -1  -6  -6  638.36   99.90 
  -1  -6  -6  579.49  102.53 
  -7   1  -6  543.85   96.40 
   1   6  -6  482.57   95.34 
  -6   7   6  504.73   92.31 
   6  -7   6  452.98   85.56 
   7  -1   6  575.11  100.09 
  -6   7  -6  584.09   63.71 
   6  -7  -6  457.62   85.60 
   7  -1  -6  710.13  107.13 
   6  -7  -6  534.03   98.96 
   6  -7   6  534.71   93.80 
   7  -1  -6  463.51   90.74 
   6  -7  -6  552.27   69.01 
   1   6  -6  340.17   95.82 
  -6   7   6  729.48  109.41 
  -7   1  -6  540.99  100.97 
  -7   1  -6  644.89   95.91 
  -1  -6   6  387.86   88.00 
   7  -1   6  620.26  111.91 
   1   6   6  503.86   84.60 
   6  -7   6  628.28  107.37 
   7  -1   6  537.34   72.91 
  -7   1   6  594.88  103.33 
  -6   7  -6  460.91   93.19 
   7  -1   6  578.97   83.27 
   7  -1  -6  511.55  106.87 
  -6   7   6  526.36   53.59 
   1   6  -6  548.42   72.57 
   1   6   6  775.73  102.21 
  -1  -6   6  467.69   98.44 
   1   6   6  455.37   84.03 
  -6   7   7  -32.03   43.37 
   7  -1  -7   -2.11   28.36 
  -1  -6   7   -6.17   35.68 
  -1  -6  -7  -10.83   26.42 
  -6   7   7   -9.73   25.18 
   7  -1   7   49.88   48.01 
   1   6  -7  -31.71   46.79 
   1   6   7   -3.03   21.76 
  -7   1   7  -57.52   49.03 
   6  -7  -7   28.82   41.98 
   7  -1  -7   15.19   25.44 
   6  -7   7   17.69   30.35 
  -7   1   7  -43.49   52.37 
  -7   1  -7   39.53   38.26 
  -1  -6  -7   -1.73   36.64 
   6  -7   7   12.04   27.45 
  -7   1  -7  -28.62   42.96 
   7  -1   7   31.46   31.19 
   1   6   7  -39.37   38.32 
   6  -7   7   -1.99   27.64 
   6  -7  -7   13.96   19.84 
   7  -1  -7  -48.43   39.68 
   7  -1   7    8.07   21.33 
   1   6  -7   -7.25   21.63 
   6  -7  -7  -31.84   31.06 
  -6   7  -7   15.05   13.17 
  -6   7  -7   34.52   40.61 
  -7   1  -7  -39.44   53.43 
  -1  -6   7   -7.20   35.65 
   1   6  -7  -15.52   33.10 
   1   6   7    1.79   26.57 
   7  -1   8  707.23  108.55 
  -6   7  -8  970.67  160.91 
  -6   7   8  779.03  136.83 
   6  -7   8  813.47  138.58 
   6  -7   8 1015.23  161.24 
   7  -1  -8  916.46  157.41 
   1   6   8  714.49  128.74 
   7  -1  -8 1017.20  145.84 
  -6   7   8  794.65  126.52 
  -7   1  -8 1095.48  160.17 
   1   6   8  842.28  124.97 
  -7   1  -8 1159.54  161.56 
   7  -1  -8  854.24  145.44 
  -7   1   8  923.58  130.97 
  -7   1  -8  894.04  131.42 
   6  -7   8 1079.34  149.77 
   1   6   8  868.62  120.47 
  -1  -6   8  929.81  153.26 
  -1  -6   8 1055.05  165.31 
   7  -1   8 1287.82  161.97 
  -6   7  -8 1191.36  171.71 
   7  -1   8  935.77  156.00 
   6  -7  -8 1171.53  156.42 
   1   6  -8 1224.31  172.78 
  -7   1   8  827.46  138.22 
  -1  -6  -8  721.52  115.95 
   6  -7  -8 1023.48  154.68 
  -1  -6  -8 1179.63  168.92 
   1   6  -8 1074.29  165.92 
  -1  -6  -8  865.77  133.49 
  -7   1   8 1019.30  171.51 
   1   6   8  841.49  116.80 
  -6   7   9   -3.58   32.44 
   6  -7   9  -23.94   39.76 
  -1  -6  -9   76.47   48.55 
  -1  -6   9   34.26   47.57 
   6  -7   9   75.75   53.39 
   6  -7  -9  107.48   50.37 
   6  -7  -9   69.17   73.40 
  -7   1   9   12.95   48.36 
  -7   1  -9  -26.22   59.77 
   7  -1  -9   27.71   45.53 
   1   6  -9   74.70   58.27 
  -7   1  -9   88.03   63.64 
   7  -1   9  -45.66   38.38 
  -6   7  -9   66.47   37.29 
  -6   7  -9  -11.52   54.77 
  -1  -6  -9   23.25   39.77 
   6  -7   9   86.95   58.34 
  -7   1  -9  -48.99   52.34 
   7  -1  -9  -71.70   72.45 
   7  -1   9   16.12   25.52 
   1   6   9   -6.38   34.13 
   1   6  -9   91.25   40.31 
  -1  -6  -9   20.73   39.01 
  -1  -6   9   85.97   63.48 
  -6   7   9   58.74   49.38 
   1   6   9   42.64   35.98 
  -7   1   9   46.86   46.28 
   7  -1  -9   -9.39   32.52 
   1   6   9   19.21   32.58 
  -1  -6  10  124.73   81.87 
   1   6  10   23.76   35.11 
  -1  -6 -10   13.88   36.84 
   7  -1 -10   97.28   60.55 
  -1  -6  10   50.81   50.04 
  -6   7 -10   47.63   46.00 
  -7   1 -10   93.07   60.79 
   1   6 -10   97.77   75.34 
   7  -1  10   98.47   69.46 
  -7   1  10   97.63   70.59 
   6  -7 -10  110.80   76.74 
   6  -7  10   96.01   63.07 
  -6   7  10   37.79   41.10 
   7  -1 -10   98.04   70.58 
  -6   7 -10  155.68   83.32 
  -1  -6 -10   47.44   65.25 
   6  -7 -10   60.63   32.80 
   7  -1 -10   70.47   41.76 
  -7   1  10  -28.37   70.96 
   6  -7  10   50.68   52.62 
   6  -7  10  -21.47   52.77 
   1   6 -10   36.23   59.81 
  -6   7  10  -33.47   47.40 
  -1  -6 -10    7.65   35.26 
  -7   1 -10   20.62   44.15 
   7  -1  10    9.27   42.50 
   7  -1 -11 -114.60   92.92 
   1   6 -11  -39.90   40.46 
  -1  -6 -11 -137.14   74.50 
   6  -7 -11  -15.67   38.26 
   7  -1  11   13.35   63.53 
  -7   1  11  -59.71   41.42 
  -1  -6  11  -63.50   67.22 
   7  -1 -11  -37.16   56.76 
   1   6 -11  -15.23   39.00 
  -6   7  11   30.34   37.44 
  -7   1 -11  115.72   59.48 
  -6   7 -11   22.87   56.11 
   6  -7 -11   75.13   60.27 
  -1  -6 -11  -53.71   37.79 
  -7   1 -11  -77.42   60.46 
  -6   7  11   -0.56   48.56 
  -6   7 -11   75.17   59.25 
   6  -7  11   27.93   61.74 
   6  -7  11    9.90   58.61 
  -1  -6  11  -10.39   68.97 
   1   6  11 -121.02   98.85 
  -6   7 -11   79.23   79.21 
  -7   1  11   26.36   71.72 
  -7   1 -11   45.59   63.04 
   7   0   0 17396.7   520.6 
   0   7   0 18050.4   531.1 
   7  -7   0 17862.9   461.0 
  -7   7   0 18644.2   456.7 
   7  -7   0 16466.5   441.2 
   0   7   0 17628.8   504.6 
   7  -7   0 17320.7   526.4 
  -7   0   0 15901.6   361.9 
   7  -7   0 17449.9   457.5 
   7   0   0 16690.0   454.8 
  -7   0   0 18817.2   466.9 
   0  -7   0 17713.2   516.4 
   7   0   0 18091.9   628.9 
   0   7   0 18273.2   472.1 
   0  -7   0 18846.3   524.5 
   0   7   0 17391.3   476.2 
   7  -7   1  868.57   95.70 
   7  -7  -1 1017.81   92.29 
   7  -7   1  973.29   84.29 
   7  -7   1 1023.45   79.98 
   7  -7   1 1005.88  107.37 
   0   7   1 1152.18   91.58 
   0   7   1 1105.10  102.89 
   7   0   1 1150.64   98.42 
  -7   7   1 1077.16   91.79 
   0   7  -1 1140.52  104.27 
   7   0  -1 1047.81  126.61 
  -7   7  -1 1174.90  159.33 
   7  -7  -1 1042.73   92.84 
   7   0  -1 1093.87  110.42 
  -7   0  -1 1075.15   94.37 
   7  -7  -1  936.97  103.41 
  -7   0   1 1003.08   84.59 
  -7   0  -1 1022.34   58.45 
   0   7  -1 1114.68   93.90 
   7   0   1 1080.60  138.01 
   0  -7  -1 1128.81  103.83 
   0   7  -1 1132.08   89.39 
   0  -7   1 1097.00  111.47 
  -7   7  -1 1000.86   74.08 
   0  -7   1 1173.35  107.04 
   0  -7  -1 1095.73  106.36 
   7   0  -1 1038.00   81.96 
   0   7   1 1181.44  104.91 
   0  -7  -2 1173.15  111.71 
   0   7  -2 1577.12  109.82 
  -7   7   2 1343.20  111.91 
  -7   7  -2 1296.75  136.16 
   0   7   2 1233.26  111.42 
  -7   7  -2 1074.10   63.73 
   7   0  -2 1306.22   96.53 
   7  -7  -2 1428.79  131.64 
   0   7  -2 1455.43  117.04 
  -7   0  -2 1331.07  111.79 
   7  -7   2 1546.26  134.78 
   0   7   2 1443.62  119.08 
   7  -7  -2 1231.90  112.64 
   0  -7   2 1359.57  126.62 
   0  -7  -2 1264.60  113.93 
   0   7  -2 1115.62  106.99 
   7   0   2 1257.57  102.13 
   7  -7   2 1316.92  113.52 
  -7   0   2 1506.10  106.78 
   0  -7  -2 1406.13  118.97 
   7   0  -2 1330.99  121.04 
   7  -7  -2 1294.90   70.69 
   0  -7   2 1354.37  122.43 
   7   0  -2 1254.17  130.70 
   7   0   2 1346.39  115.72 
   0   7   2 1347.38   86.28 
   7   0  -2 1400.70   88.98 
   7   0   2 1354.81  139.13 
   7  -7  -2  982.26   94.57 
   0   7  -3  113.20   38.33 
   7   0  -3  151.01   29.26 
  -7   0  -3  193.88   33.44 
   0   7   3   94.76   28.42 
   7   0  -3  210.28   57.93 
   0   7  -3  110.86   37.69 
   0   7   3   70.52   25.00 
   7   0   3   89.40   28.80 
  -7   7  -3   88.62   42.74 
  -7   7   3  258.35   55.51 
   7  -7  -3  146.23   24.34 
   7   0   3  177.29   48.24 
   7  -7   3   87.84   33.59 
   7   0   3  120.29   33.09 
  -7   7  -3  115.04   14.86 
  -7   0  -3  192.37   47.57 
   0  -7  -3   76.23   28.62 
   7   0  -3  108.09   31.56 
   0  -7  -3   47.93   20.07 
   0   7  -3  172.86   27.90 
   7  -7  -3  133.31   45.85 
   0  -7   3  147.37   49.63 
   0   7   3  104.54   34.52 
   0  -7  -3  123.59   34.53 
   7   0  -3  168.34   51.79 
   7  -7   3  167.12   43.75 
   7   0   3  140.87   22.26 
   7  -7  -3   96.33   33.85 
  -7   7   3  189.31   29.08 
   7  -7   3  122.06   40.08 
   7  -7  -3  112.86   36.24 
   7   0  -4 6374.18  204.58 
   0  -7   4 6043.21  303.28 
  -7   7   4 5254.62  154.49 
  -7   0  -4 4837.08  221.12 
   7  -7  -4 6187.56  197.76 
  -7   0   4 5820.48  291.50 
   0   7  -4 5013.89  200.04 
   7   0  -4 5906.54  317.71 
   7   0   4 6653.79  208.18 
   0   7   4 5767.32  279.99 
  -7   7   4 5789.36  285.24 
  -7   7  -4 5157.13  191.55 
   0   7  -4 6120.90  303.61 
   0   7   4 4725.80  247.45 
   7   0   4 7132.01  271.89 
   7  -7  -4 6784.70  278.54 
   0  -7  -4 4655.95  250.96 
   7  -7   4 6236.35  296.36 
   0  -7  -4 6031.78  299.68 
   7  -7   4 6234.05  297.44 
   7  -7   4 5857.07  291.59 
  -7   7  -4 6864.52  326.15 
   7   0  -4 6592.71  303.40 
   0   7  -4 6649.41  311.19 
   7   0  -4 6260.51  290.55 
   0  -7   4 6197.46  289.55 
   7  -7  -4 5998.46  300.46 
   7   0   4 5776.47  284.91 
  -7   0  -4 6430.39  300.92 
   0   7   4 5946.53  265.02 
   7  -7  -5 1108.92   86.13 
   0  -7  -5 1102.68  124.01 
   7   0  -5 1148.11  127.49 
   0   7   5 1216.13  128.12 
   0   7   5 1216.15  124.67 
   0   7  -5 1292.26  140.89 
  -7   7   5 1305.37  138.76 
   7   0   5 1225.36   97.60 
   7   0  -5 1244.63   87.21 
   0   7   5 1009.09  111.93 
  -7   0  -5 1390.84  124.29 
   0  -7   5 1256.26  143.94 
   7  -7  -5 1339.79  147.17 
   7   0   5 1124.05  128.50 
  -7   0   5 1147.39  138.21 
   7   0   5 1215.68  110.77 
   7   0  -5 1038.37  125.60 
   7  -7   5 1156.00  134.48 
   0   7  -5 1431.91  104.44 
   0   7  -5 1129.65  136.66 
   7  -7  -5 1248.71  128.84 
  -7   7  -5 1396.03  152.20 
  -7   7  -5 1333.14   94.61 
  -7   7   5 1070.83   56.30 
   7  -7   5 1356.51  143.42 
   0  -7   5 1209.85  135.32 
  -7   0  -5 1239.01  136.04 
   0  -7  -5 1284.29  145.12 
  -7   7   5 1342.40  139.63 
   7  -7   5 1051.48  126.36 
   7   0  -5 1202.56  144.82 
   7   0  -6 2427.41  131.90 
  -7   7   6 2335.16  197.55 
   7   0  -6 2057.25  205.51 
   0   7  -6 2693.58  158.60 
   7   0   6 2560.01  225.56 
   7  -7  -6 2296.30  195.95 
   7  -7  -6 2541.86  146.71 
   0  -7   6 2643.46  221.63 
   7  -7   6 2436.18  215.04 
   7   0  -6 2568.02  205.86 
  -7   0  -6 2835.89  199.37 
   0   7   6 2487.65  200.96 
   0  -7  -6 2689.71  227.70 
   0   7   6 2626.92  189.02 
   7  -7   6 2495.53  204.51 
   7   0   6 2369.08  164.50 
  -7   0  -6 2758.08  219.43 
  -7   7   6 2086.84   91.07 
  -7   7  -6 2601.83  147.93 
   0  -7   6 2656.53  227.90 
   7   0   6 2920.39  219.31 
  -7   7  -6 2503.36  214.61 
   0   7  -6 2488.59  218.66 
  -7   0  -6 2639.09  217.42 
  -7   0   6 2836.85  226.35 
   0  -7  -6 2393.71  190.99 
   7   0   6 2475.86  164.40 
   7  -7  -6 2481.97  217.95 
   0   7  -6 2673.68  224.12 
  -7   7   6 2677.60  214.33 
   7   0  -6 2689.34  218.31 
   7  -7   6 2431.45  201.79 
   0   7   6 2214.64  185.56 
  -7   7  -7  -11.47   32.82 
   7  -7  -7    9.12   37.17 
   7   0   7   -1.60   17.68 
  -7   0  -7   32.72   25.51 
  -7   0  -7   46.97   40.19 
   0  -7  -7   28.83   38.57 
   0  -7   7   -2.21   35.54 
  -7   0  -7  -26.00   27.64 
  -7   7   7   34.77   38.45 
   7   0  -7   63.39   36.92 
   7   0  -7   21.69   30.18 
   7   0  -7   54.00   53.81 
   0   7  -7   25.11   30.36 
   0  -7  -7   19.77   22.21 
  -7   0   7    2.86   28.53 
   7  -7   7   -2.65   37.93 
   0   7   7    8.45   20.08 
   0   7  -7   27.62   36.15 
   0  -7   7   -3.95   36.15 
   0  -7  -7   45.85   39.28 
   7   0   7    4.55   24.07 
   0   7   7   17.84   32.29 
   7  -7   7   44.38   44.12 
   7  -7  -7   40.88   35.84 
  -7   7  -7   10.64   15.64 
   7   0   7   24.41   37.73 
   0   7  -7   23.27   21.45 
   7  -7   7    4.14   34.93 
   7   0   7    2.53   42.64 
   0   7   7  -40.60   42.99 
  -7   7   7   25.61   34.17 
  -7   0   7  -60.76   56.79 
  -7   7   8 1062.82  149.37 
   0  -7  -8 1341.62  179.84 
   7   0  -8 1342.95  179.87 
  -7   0  -8 1488.10  177.79 
   7  -7   8 1431.66  174.76 
   7  -7  -8 1305.36  173.25 
   7   0   8 1285.30  176.12 
   0   7   8 1338.69  156.81 
   0  -7   8 1314.77  180.78 
   0   7  -8 1177.65  171.85 
  -7   0   8 1554.29  202.53 
   0   7   8 1171.89  161.61 
  -7   7  -8 1589.66  206.06 
   0   7   8 1587.16  159.19 
   7  -7   8 1329.24  187.01 
  -7   0   8 1206.49  147.33 
   7   0  -8 1429.99  193.48 
  -7   0  -8 1287.36  171.97 
  -7   7   8 1104.05  159.99 
  -7   0   8 1312.30  178.35 
   7  -7   8 1207.13  165.31 
   7   0  -8 1217.39  156.29 
   0   7  -8 1078.41  180.51 
   7   0   8 1716.70  210.93 
  -7   0  -8 1224.65  163.99 
   7  -7  -8 1463.97  182.81 
   0  -7   8 1272.25  181.95 
   0  -7  -8 1503.43  168.77 
  -7   7  -8 1062.78  161.21 
   0  -7  -8 1255.23  158.95 
   7  -7  -9   56.32   52.18 
   7   0  -9   33.89   27.82 
  -7   0  -9   56.05   43.44 
  -7   7   9  -34.17   48.68 
  -7   7  -9   50.67   47.19 
  -7   0  -9  -38.93   51.35 
   0   7  -9    5.90   38.31 
  -7   0   9   15.57   35.27 
   0   7   9   48.58   22.67 
   0   7  -9   41.06   39.50 
   7  -7  -9  -27.71   43.52 
   7   0   9  137.17   87.93 
   0  -7  -9   69.44   52.93 
   0  -7  -9   12.64   26.98 
   7  -7   9    8.43   28.61 
   0   7   9   -0.45   33.56 
  -7   0  -9   70.08   53.81 
   7   0  -9    7.59   39.82 
  -7   0   9   20.24   43.82 
   0  -7   9  -71.13   66.09 
   7   0   9  -35.15   47.27 
   0   7   9   -5.29   26.25 
  -7   7  -9   14.07   42.89 
  -7   7   9   38.35   26.57 
   7   0  -9    7.46   37.08 
   0  -7  -9  -20.66   62.70 
   7  -7   9  -26.89   42.80 
   7  -7   9   37.35   38.37 
   0  -7   9  -41.47   53.36 
  -7   7 -10 1488.87  227.45 
   0  -7 -10 1574.33  203.15 
   0  -7  10 1371.99  213.18 
   0  -7 -10 1437.50  199.71 
   7   0  10 1620.00  207.63 
   0   7 -10 1449.41  221.62 
   7   0  10 1828.26  258.21 
   0   7 -10 1416.93  225.08 
   7  -7  10 1430.06  221.56 
  -7   7 -10 1615.19  242.39 
   0   7  10 1675.78  225.99 
   7  -7 -10 1586.56  219.20 
  -7   0 -10 1956.54  232.24 
  -7   7  10 1842.80  238.20 
  -7   0 -10 1359.29  194.96 
  -7   0  10 1511.19  231.35 
   7  -7  10 1395.29  198.47 
  -7   0 -10 1458.75  211.10 
   7  -7  10 1691.64  209.50 
   0  -7  10 1540.69  232.52 
  -7   7  10 1360.03  183.91 
   7   0 -10 1405.56  220.20 
  -7   7  10 1232.34  193.29 
   7  -7 -10 1615.54  217.90 
   0  -7 -10 1769.37  228.76 
   7   0 -10 1986.12  226.23 
   7   0 -10 1260.28  205.92 
  -7   0  10 1560.58  217.06 
   7  -7 -11  191.33   94.33 
  -7   0 -11  383.88  134.61 
   0   7  11  337.65  114.40 
   7  -7  11  262.70   95.35 
   7   0 -11  173.11   84.78 
   0  -7 -11  342.90  111.27 
   7   0 -11  135.01   74.48 
  -7   0  11  190.92   88.91 
  -7   0 -11  305.65  106.20 
  -7   7 -11  332.35  112.37 
  -7   0 -11  235.06   87.28 
  -7   0  11   14.01   74.35 
   0  -7 -11   99.07   59.89 
  -7   7  11  444.36  127.28 
  -7   7  11  280.56  122.97 
   0  -7  11   57.42   40.09 
   0   7 -11  112.94   99.91 
   7  -7 -11  196.48   92.69 
   7   0  11  169.16   82.64 
   0   7 -11  204.62  116.20 
   0  -7  11  280.33  113.09 
  -7   7 -11  179.07   89.40 
  -7   7 -11  321.93  100.21 
  -7  -1   0 5599.91  147.00 
  -1   8   0 6371.54  220.01 
   8  -7   0 6078.12  245.49 
   1  -8   0 6247.40  277.59 
  -7  -1   0 6217.42  190.18 
  -1   8   0 5738.27  239.93 
   7   1   0 5909.13  347.82 
   1  -8   0 6142.96  287.70 
  -7  -1   0 6281.49  246.39 
   8  -7   0 5612.08  234.19 
   7   1   0 5534.03  232.19 
   8  -7   0 6037.03  232.34 
  -1   8   0 5768.11  261.75 
   8  -7   0 6040.06  273.87 
   8  -7  -1  817.65   92.22 
   8  -7   1  860.76   80.78 
   7   1  -1  760.48   74.26 
  -7  -1  -1  844.97   87.93 
   1  -8  -1  828.55  100.60 
   1  -8  -1  858.68   95.78 
  -8   7  -1  862.63  149.75 
   1  -8  -1  821.20   55.34 
   1  -8   1  916.63  102.41 
   8  -7  -1  704.12   90.86 
  -1   8  -1  753.85   97.79 
  -7  -1   1  816.47   84.20 
   8  -7   1 1023.83   97.93 
   1  -8  -1  557.84   43.10 
   8  -7   1  801.91   83.15 
   1  -8  -1  757.89   80.99 
  -1   8   1  775.24   85.67 
  -1   8   1  776.08   64.73 
   8  -7  -1  780.32   67.52 
   7   1   1  670.00   78.26 
  -1   8   1  748.43   89.79 
   7   1  -1  731.82   93.37 
  -1   8  -1  899.02   76.93 
  -7  -1   1  646.95   69.44 
   8  -7  -1  830.48   88.66 
   7   1   1  721.60   80.55 
   7   1   1  757.33  117.29 
   7   1  -1  779.08   60.45 
   8  -7   1  752.96  104.09 
   1  -8   1  841.25  101.85 
   7   1  -1  887.34  127.14 
  -7  -1  -1  814.50   42.75 
  -1   8  -1  751.26   77.69 
  -7  -1  -1  748.69   42.52 
   8  -7  -2 5278.82  242.77 
  -7  -1   2 5926.98  251.09 
   1  -8  -2 5829.72  281.65 
   8  -7   2 5151.55  239.27 
  -8   7  -2 5405.61  292.68 
   7   1  -2 5380.37  290.37 
   7   1   2 5587.44  244.76 
  -1   8  -2 5641.09  223.70 
  -1   8   2 5726.33  254.82 
   1  -8   2 5827.76  277.40 
   1  -8  -2 5538.60  251.19 
   7   1  -2 5571.40  213.70 
   8  -7   2 5520.33  267.82 
  -1   8  -2 5632.31  242.41 
   7   1  -2 5618.00  218.46 
   7   1   2 5832.34  308.42 
  -8   7   2 5753.14  254.26 
   8  -7   2 5512.46  251.36 
  -8   7   2 6330.25  179.16 
  -7  -1   2 5669.66  239.30 
   7   1  -2 5679.03  266.16 
   8  -7  -2 5808.17  275.69 
  -1   8   2 5749.82  258.49 
  -7  -1  -2 5772.68  255.50 
   8  -7  -2 5776.33  261.16 
   7   1   2 5561.35  254.46 
   1  -8  -2 5434.03  252.76 
  -1   8  -2 5370.45  264.02 
   7   1   2 5716.82  162.30 
  -8   7   3  512.44   41.10 
  -7  -1   3  546.59   69.94 
   8  -7   3  341.58   67.65 
  -1   8  -3  435.81   75.65 
   7   1   3  509.96   77.92 
   8  -7  -3  433.31   33.14 
  -7  -1  -3  456.28   72.90 
   1  -8  -3  430.18   68.07 
   7   1  -3  416.71   54.95 
   1  -8  -3  411.99   68.44 
   1  -8   3  523.18   82.67 
   7   1   3  573.21   97.72 
   8  -7  -3  486.57   83.58 
  -1   8  -3  456.69   72.92 
   7   1  -3  519.93   88.69 
  -8   7   3  483.07   34.77 
   7   1   3  489.73   68.86 
   7   1  -3  468.53   75.10 
  -1   8   3  523.05   80.53 
   7   1  -3  495.67   72.27 
  -8   7   3  490.94   75.74 
   8  -7  -3  426.30   67.34 
   1  -8   3  683.18   85.70 
   8  -7  -3  570.82   87.79 
  -7  -1   3  456.09   72.69 
   8  -7   3  500.83   76.13 
  -1   8  -3  524.28   63.73 
   1  -8  -3  447.40   68.70 
  -8   7  -3  538.92   84.64 
  -1   8   3  509.61   72.83 
  -1   8   3  580.99   67.77 
  -8   7   3  506.92   33.13 
  -7  -1  -3  326.84   44.00 
   7   1   4 6088.88  318.71 
  -7  -1  -4 6115.77  239.27 
   8  -7  -4 5603.73  170.95 
  -7  -1   4 6016.54  295.84 
   7   1   4 5024.01  245.49 
  -8   7   4 5495.39  281.52 
  -1   8   4 5338.25  274.87 
  -7  -1  -4 5434.43  284.04 
   7   1   4 5897.42  291.11 
   8  -7  -4 5729.71  298.76 
  -8   7  -4 5964.06  307.48 
  -1   8   4 4461.43  239.37 
  -1   8  -4 5410.71  294.54 
  -1   8  -4 5840.88  293.09 
   7   1  -4 5618.29  213.69 
   7   1  -4 5911.89  283.73 
  -1   8   4 5812.37  254.70 
   8  -7   4 5268.20  276.05 
   8  -7   4 5884.32  293.00 
   1  -8  -4 3746.20  231.57 
   8  -7  -4 5568.45  264.31 
   8  -7   4 5777.49  299.07 
   7   1   4 6135.21  186.21 
  -1   8  -4 4951.25  178.09 
   1  -8  -4 5921.95  301.54 
   1  -8   4 5681.99  303.63 
   7   1  -4 5865.17  317.57 
   1  -8   4 5445.29  271.26 
   7   1  -4 6184.40  296.25 
   8  -7   5  704.74   98.87 
   8  -7  -5  885.61  117.61 
   7   1  -5  661.45  110.29 
   1  -8  -5  530.06   95.53 
   7   1  -5  687.35   98.00 
  -8   7  -5  729.29  108.76 
   8  -7  -5  560.31   55.12 
   7   1   5  600.63   83.83 
  -1   8   5  738.07   96.93 
   7   1  -5  690.26  103.16 
   1  -8  -5  653.97   93.73 
  -1   8  -5  780.72  112.52 
   1  -8   5  634.41  100.54 
  -7  -1  -5  621.17  100.02 
  -1   8   5  656.83   94.60 
  -7  -1  -5  571.53   81.07 
   7   1   5  719.75  104.65 
  -8   7  -5  731.18   76.91 
   8  -7   5  809.01  110.02 
   8  -7  -5  756.59  105.61 
   7   1   5  722.02   70.33 
  -1   8  -5  827.71   71.93 
   7   1  -5  654.35   71.73 
  -1   8  -5  740.96  113.33 
   8  -7   5  662.58  108.31 
  -7  -1   5  810.91  113.65 
  -8   7   5  579.53   95.25 
  -1   8   5  699.18   90.45 
   1  -8   5  475.56   95.19 
   8  -7   6 2434.83  204.57 
   7   1  -6 2301.67  220.41 
  -7  -1  -6 2364.93  208.58 
  -7  -1  -6 2642.81  193.29 
   8  -7  -6 2321.59  132.41 
  -8   7  -6 2717.05  162.07 
  -1   8   6 2678.41  206.48 
  -1   8   6 2353.67  180.21 
   7   1  -6 2803.52  212.45 
   7   1   6 2617.82  182.20 
  -1   8   6 2444.24  201.53 
  -1   8  -6 2419.48  215.57 
  -8   7   6 2586.49  210.32 
   1  -8   6 2326.14  206.97 
  -1   8  -6 2905.02  153.04 
   1  -8   6 2216.11  210.68 
   7   1  -6 2446.95  144.30 
   7   1  -6 2686.32  223.50 
   1  -8  -6 2762.37  194.13 
   1  -8  -6 2113.83  179.22 
   8  -7  -6 2521.55  218.53 
  -8   7  -6 2645.18  224.24 
   7   1   6 2595.78  212.08 
   7   1   6 2673.84  160.61 
  -7  -1  -6 2820.87  226.96 
  -1   8  -6 2821.87  233.47 
  -7  -1   6 2451.51  213.25 
   1  -8  -6 2654.43  225.75 
  -8   7   6 2548.32  215.32 
   8  -7   6 2529.92  222.67 
   8  -7   6 2632.73  213.59 
   8  -7  -6 2511.25  205.64 
   8  -7  -7  294.02   74.64 
   7   1   7  380.11   94.81 
  -7  -1   7  418.38   99.79 
  -1   8  -7  444.10  102.65 
   7   1  -7  364.42   81.09 
   8  -7  -7  372.21   92.06 
   7   1   7  458.59   93.16 
  -7  -1  -7  504.41   88.94 
   8  -7   7  319.46   88.86 
  -7  -1   7  313.42   78.18 
   7   1   7  331.11   64.29 
  -7  -1  -7  486.27  105.06 
   1  -8   7  386.33   94.09 
  -1   8   7  367.75   90.26 
  -8   7   7  267.57   74.33 
  -1   8   7  341.29   78.43 
  -8   7  -7  375.99   87.33 
   7   1  -7  369.57   85.15 
   1  -8  -7  336.51   89.24 
   1  -8  -7  370.49   78.85 
  -1   8   7  343.36   70.55 
  -8   7  -7  348.25   62.27 
   8  -7   7  279.86   78.31 
  -1   8  -7  365.61   96.80 
  -8   7   7  351.63   89.14 
   7   1  -7  241.94   78.67 
   8  -7   7  416.78   89.22 
  -7  -1  -7  308.74   77.45 
   1  -8   7  306.01   83.39 
   1  -8  -7  293.20   75.71 
  -7  -1   8 2156.29  232.06 
  -1   8   8 2181.82  210.04 
   1  -8  -8 2287.01  239.21 
  -1   8  -8 2275.84  240.62 
   7   1   8 2447.10  225.54 
  -8   7   8 1907.07  212.25 
  -7  -1  -8 2560.44  227.56 
  -1   8  -8 2196.42  237.20 
  -7  -1  -8 2147.22  224.20 
   7   1  -8 1900.40  197.20 
   8  -7  -8 2044.42  222.38 
   1  -8   8 2139.19  232.85 
   8  -7  -8 1917.33  219.60 
   1  -8  -8 1952.13  195.72 
   1  -8   8 1844.27  215.06 
  -8   7   8 2086.88  209.80 
   7   1  -8 2289.11  245.31 
   7   1  -8 2269.93  238.22 
  -7  -1  -8 1790.46  201.91 
   1  -8  -8 2241.72  206.90 
   8  -7   8 2466.02  229.66 
  -1   8   8 1899.81  176.63 
   7   1   8 2214.24  247.78 
  -1   8   8 1681.70  192.75 
  -8   7  -8 1978.65  218.84 
   8  -7   8 2149.25  216.90 
   8  -7   8 2148.70  238.19 
  -7  -1   8 2241.78  243.05 
  -8   7  -9  -19.88   57.24 
  -1   8  -9   62.87   43.07 
  -7  -1   9   26.55   48.40 
   1  -8  -9   17.85   64.65 
   7   1  -9  -60.68   66.41 
   8  -7   9   72.11   43.65 
  -8   7   9   18.77   37.70 
   8  -7   9   62.01   56.74 
   7   1  -9  119.40   73.67 
  -7  -1  -9   25.06   40.58 
   7   1   9  114.03   70.82 
   1  -8  -9   12.65   23.14 
  -8   7   9    1.20   33.26 
  -7  -1  -9   21.34   38.40 
  -1   8   9   32.35   46.15 
  -7  -1  -9   33.93   41.33 
  -1   8   9   11.75   24.43 
  -1   8  -9   57.70   36.70 
   7   1   9   33.78   34.05 
  -7  -1   9   93.04   60.67 
   1  -8  -9   32.42   34.08 
   7   1  -9   62.35   35.26 
  -1   8   9   16.06   28.88 
   8  -7  -9   33.51   46.05 
   8  -7  -9  105.93   71.72 
   1  -8   9  -25.79   57.03 
   1  -8   9   -3.89   39.37 
  -8   7  -9  132.51   63.63 
   8  -7   9   39.09   47.16 
   1  -8  10  823.64  169.08 
   7   1 -10  970.84  185.83 
   7   1  10  901.07  180.96 
  -7  -1  10  724.35  152.00 
  -8   7  10  774.19  138.65 
   1  -8 -10  740.73  152.03 
  -8   7 -10  782.01  161.35 
  -1   8  10  815.14  157.73 
   8  -7 -10  759.33  148.54 
   8  -7  10  735.47  139.35 
   7   1  10 1124.69  172.81 
   7   1 -10  827.51  157.18 
  -1   8 -10  854.80  172.96 
  -7  -1 -10  841.07  160.38 
  -7  -1 -10 1117.59  181.11 
   1  -8 -10  752.22  136.55 
  -8   7  10  942.19  172.55 
   8  -7  10 1102.79  195.97 
  -8   7 -10 1107.56  190.88 
   8  -7 -10 1044.86  183.98 
  -7  -1 -10 1311.15  188.05 
   1  -8  10  889.16  171.10 
  -1   8 -10  916.64  175.86 
   8  -7  10  871.22  153.66 
  -7  -1  10 1192.62  199.10 
  -8   7 -10 1234.02  208.42 
  -8   7  10  997.88  175.29 
  -7  -1 -11  358.64  109.55 
   8  -7  11  390.98  123.74 
   7   1 -11  453.85  135.76 
  -1   8 -11  364.21  140.51 
  -8   7  11  359.56  122.68 
  -7  -1 -11  336.49  111.38 
   8  -7 -11  465.84  130.37 
   7   1 -11  254.16   85.24 
   1  -8  11  250.85  105.61 
  -1   8 -11  574.21  161.94 
  -1   8  11  357.68  112.62 
   7   1  11  349.27  146.66 
  -8   7 -11  411.03  139.12 
  -7  -1 -11  438.98  126.12 
  -7  -1  11  459.71  151.70 
   1  -8 -11  493.36  133.17 
  -8   7 -11  407.95  121.81 
   1  -8  11  362.43  116.46 
  -8   7 -11  425.04  127.27 
  -8   7  11  409.99  125.93 
  -7  -1  11  109.10   90.93 
   8  -7 -11  333.96  114.44 
   8  -7  11  518.85  122.40 
  -6  -2   0   10.93   17.96 
   6   2   0    2.34   13.47 
   2  -8   0   62.65   29.72 
  -6  -2   0   11.79   11.33 
   8  -6   0  -11.67   19.36 
   2  -8   0   27.56   20.71 
   8  -6   0   31.55   21.44 
  -2   8   0   12.47   13.04 
   2  -8   0   53.76   34.93 
   6   2   0   25.59   26.21 
   8  -6   0   11.07   17.26 
   6   2   0   36.00   44.12 
  -2   8   0  -11.32   39.27 
   8  -6   0    8.53   17.68 
   6   2  -1 5805.29  186.97 
  -6  -2  -1 5894.70  248.21 
   6   2   1 5826.57  247.46 
   6   2  -1 5729.27  231.88 
  -8   6  -1 6060.97  348.15 
   8  -6   1 5707.56  255.03 
   6   2   1 5944.65  249.28 
  -2   8  -1 5964.40  208.32 
  -2   8   1 5862.88  254.35 
   8  -6   1 5373.88  233.82 
   8  -6   1 5760.96  235.55 
   8  -6  -1 5805.44  250.03 
   8  -6   1 5798.43  249.39 
   2  -8   1 5840.22  178.79 
  -2   8   1 5903.89  245.77 
   2  -8   1 6022.90  184.58 
   8  -6  -1 5561.60  268.32 
  -6  -2   1 5623.45  214.44 
   2  -8  -1 5312.72  272.61 
   8  -6  -1 5545.87  195.01 
   2  -8  -1 5408.17  227.57 
   2  -8   1 6572.49  281.27 
   6   2   1 5980.09  338.87 
   6   2  -1 5800.75  260.73 
   2  -8  -1 5780.83  255.99 
  -6  -2   1 6475.71  257.38 
  -2   8  -1 6261.64  299.41 
   8  -6  -1 5478.31  254.67 
   6   2  -1 6220.88  317.15 
   2  -8   1 6005.47  279.25 
  -2   8  -1 5880.34  223.49 
   8  -6   2 1334.55  119.82 
   2  -8  -2 1495.13   77.64 
   6   2   2 1339.41  136.12 
   2  -8   2 1575.80  100.52 
  -6  -2   2 1630.11  128.55 
  -6  -2  -2 1272.37  116.06 
  -2   8   2 1528.17   85.56 
   6   2   2 1532.87  124.76 
   6   2  -2 1511.11  102.51 
  -8   6  -2 1525.64  140.72 
  -2   8  -2 1538.69  112.28 
   8  -6  -2 1098.12  113.62 
   2  -8   2 1530.00   76.05 
  -6  -2  -2 1140.71   60.31 
   2  -8  -2 1526.94  120.44 
   6   2   2 1313.84  112.39 
  -2   8   2 1529.43  125.07 
   8  -6   2 1702.74  126.99 
   8  -6   2 1408.86  123.05 
  -6  -2   2 1668.21  120.71 
  -2   8  -2 1371.72  132.43 
  -2   8  -2 1599.90  103.08 
   6   2   2 1463.84   68.37 
   2  -8  -2 1731.14  148.30 
   2  -8   2 1437.07  130.38 
   8  -6  -2 1643.12  132.37 
  -2   8   2 1615.43  124.78 
   6   2  -2 1539.35  129.45 
   8  -6  -2 1577.07  133.11 
   6   2  -2 1486.14  105.75 
   2  -8  -2 1588.05  125.65 
   6   2  -2 1477.08  141.61 
   2  -8  -3 4096.28  228.90 
   6   2   3 5524.05  261.39 
  -2   8   3 5371.40  257.94 
  -2   8  -3 4994.77  262.00 
  -6  -2  -3 5211.66  256.29 
   6   2  -3 5477.36  258.18 
  -6  -2   3 4804.13  226.72 
   6   2  -3 5309.54  236.62 
   6   2  -3 4983.02  272.22 
   6   2  -3 5192.17  209.29 
   6   2   3 4985.88  234.25 
   2  -8   3 5077.72  267.86 
  -2   8  -3 5312.55  248.87 
  -6  -2  -3 4326.82  173.54 
   2  -8   3 5226.07  230.96 
  -6  -2   3 5076.25  247.72 
   8  -6   3 5380.38  253.34 
   8  -6  -3 4995.39  241.91 
  -2   8  -3 4086.85  178.26 
  -8   6  -3 5425.59  268.10 
   8  -6  -3 5257.10  266.13 
  -2   8   3 5189.27  204.31 
   6   2   3 5506.38  282.88 
   2  -8  -3 5289.00  242.85 
   2  -8  -3 5190.45  256.07 
   8  -6   3 5270.82  252.64 
  -2   8   3 4071.71  213.45 
   8  -6   4  235.62   59.73 
  -8   6  -4  103.69   16.18 
  -2   8  -4  164.94   59.44 
   6   2  -4  236.54   68.05 
   2  -8   4  154.71   47.56 
   6   2   4  237.11   64.84 
  -2   8  -4  194.73   53.96 
   6   2  -4  139.62   33.41 
   2  -8   4  130.55   43.56 
   6   2   4  113.54   22.80 
  -6  -2  -4  140.99   37.41 
   6   2  -4  112.89   32.83 
   6   2  -4  188.98   51.45 
  -8   6  -4  156.55   44.66 
   8  -6  -4  178.35   22.06 
  -6  -2  -4  215.37   57.94 
  -2   8   4  132.62   41.51 
  -2   8   4  208.74   46.68 
   6   2   4  210.07   54.18 
   2  -8  -4  166.70   45.41 
   6   2   4  155.13   44.13 
  -2   8   4  159.48   42.93 
   8  -6  -4  179.63   54.27 
  -8   6   4  181.16   50.65 
   8  -6   4  146.76   43.74 
  -2   8  -4  171.60   24.85 
   8  -6   4  116.36   44.48 
   2  -8  -4  218.68   58.46 
  -6  -2   4  184.85   53.36 
   8  -6  -4  154.06   44.14 
   8  -6  -5 3118.89  128.30 
   6   2   5 2713.26  182.17 
   6   2  -5 2921.97  213.44 
  -2   8  -5 2940.86  219.24 
   8  -6   5 2833.65  222.98 
   2  -8  -5 2830.53  175.70 
  -6  -2  -5 2092.38  156.19 
  -2   8   5 3081.75  197.56 
   8  -6  -5 3436.15  236.62 
   6   2  -5 3022.78  205.63 
   2  -8  -5 2976.72  222.40 
  -2   8   5 3088.73  212.98 
  -8   6  -5 3119.93  173.15 
  -2   8  -5 3099.05  231.88 
   2  -8   5 2831.65  220.18 
   8  -6  -5 3348.57  221.48 
  -2   8  -5 3451.29  140.11 
   8  -6   5 2810.98  195.74 
   2  -8  -5 2690.84  186.10 
   2  -8   5 3182.94  221.44 
  -8   6   5 3192.00  216.61 
  -2   8   5 2604.87  173.52 
   6   2   5 2855.82  208.05 
  -6  -2  -5 2918.70  213.30 
   6   2   5 3076.41  151.57 
  -6  -2   5 3267.35  231.49 
   6   2  -5 2912.46  232.05 
  -8   6  -5 3106.99  220.65 
  -6  -2  -5 3097.44  227.01 
   8  -6   5 2815.18  206.12 
   6   2  -6   45.53   38.70 
  -6  -2  -6   35.59   38.45 
   8  -6   6   21.64   29.77 
  -2   8  -6   41.25   37.45 
   2  -8  -6    3.84   18.95 
   6   2   6  -43.13   50.32 
  -8   6  -6  -20.10   35.92 
   6   2   6    1.09   18.27 
  -2   8   6   49.23   28.65 
  -8   6  -6   33.79   25.03 
   6   2  -6   49.47   28.20 
   2  -8   6   28.02   37.86 
  -2   8   6   -1.80   23.49 
   8  -6   6   55.67   34.00 
  -8   6   6   95.99   59.37 
  -6  -2  -6  -35.17   36.50 
   8  -6  -6   32.50   32.53 
   2  -8  -6   57.97   37.93 
  -8   6   6    0.28   30.60 
  -2   8  -6   -4.51   15.90 
  -2   8  -6   26.46   33.52 
  -2   8   6   30.03   32.38 
   8  -6  -6   30.42   27.48 
   6   2   6    1.91   20.72 
   2  -8  -6  -57.14   51.75 
   8  -6  -6    4.15   15.45 
  -6  -2   6  -14.51   26.35 
  -6  -2  -6  -46.99   45.98 
   8  -6   6   10.44   33.57 
   6   2   6   29.00   38.21 
   6   2  -6   47.97   42.70 
   2  -8   6   59.04   48.27 
   2  -8  -7 2187.85  214.97 
  -6  -2   7 2128.50  216.26 
   6   2   7 2316.49  207.60 
   6   2  -7 1852.75  204.22 
   2  -8  -7 2209.80  191.19 
  -2   8   7 1860.22  156.02 
  -2   8  -7 1883.16  217.55 
   6   2   7 1653.19  144.34 
   2  -8   7 2130.39  214.90 
  -2   8  -7 2197.97  224.60 
   8  -6   7 1768.32  201.59 
  -8   6   7 2212.08  200.44 
   6   2   7 1937.32  166.24 
  -6  -2  -7 2542.45  225.95 
  -6  -2  -7 2138.91  207.92 
  -8   6   7 2146.14  215.30 
  -6  -2  -7 2003.74  186.28 
   2  -8  -7 2122.22  184.51 
   8  -6   7 1879.10  185.49 
   8  -6  -7 2000.77  200.86 
   8  -6   7 2437.32  214.79 
   6   2  -7 2278.99  196.40 
  -2   8   7 2224.93  206.04 
   8  -6  -7 2157.32  214.61 
   2  -8   7 2015.49  204.60 
  -2   8   7 1748.37  178.60 
   6   2  -7 1807.37  197.61 
  -8   6  -7 2339.92  169.92 
  -6  -2   7 2109.21  219.65 
  -8   6  -7 2489.81  223.88 
   6   2   7 2225.28  226.04 
  -6  -2   8  966.67  158.04 
  -8   6   8  608.08  121.29 
  -8   6   8  603.06  112.38 
  -2   8   8  798.92  136.61 
   2  -8   8  912.66  151.79 
  -6  -2   8  745.00  141.63 
   6   2  -8  860.30  151.66 
   8  -6  -8  819.60  133.99 
   2  -8  -8  763.83  119.76 
  -6  -2  -8 1120.90  151.04 
   6   2  -8  956.54  157.30 
  -6  -2  -8  929.17  146.62 
   6   2   8 1094.69  172.73 
  -2   8  -8 1074.42  164.07 
   2  -8   8  775.30  144.14 
   2  -8  -8  972.40  154.42 
   6   2   8  984.49  143.18 
   2  -8  -8  818.66  131.41 
   8  -6   8  972.86  159.50 
  -2   8  -8  785.55  140.94 
  -6  -2  -8  875.34  138.53 
  -2   8   8  893.18  138.86 
   8  -6  -8 1155.32  164.69 
   8  -6   8  722.22  123.90 
  -8   6  -8  729.09  130.30 
   8  -6   8  913.79  141.39 
   6   2  -8  671.92  109.13 
   8  -6   9 1111.33  157.25 
  -8   6   9 1002.86  163.80 
   6   2  -9 1204.03  185.07 
  -2   8   9 1015.03  154.61 
   8  -6  -9 1068.32  174.80 
  -2   8   9  850.99  137.87 
   8  -6   9 1090.85  158.06 
  -8   6  -9  839.46  153.97 
  -6  -2   9 1063.55  176.64 
  -2   8  -9 1054.68  180.79 
   2  -8   9 1190.45  184.72 
  -2   8  -9 1177.06  182.46 
   6   2   9 1161.89  184.60 
  -8   6   9  969.06  153.03 
   2  -8  -9 1043.94  145.97 
  -6  -2  -9 1010.86  165.85 
   2  -8  -9  878.79  145.48 
   6   2  -9 1026.98  174.53 
   8  -6  -9 1114.89  170.09 
  -8   6  -9 1092.82  171.59 
   6   2  -9  942.62  142.35 
   2  -8   9 1186.66  180.77 
   8  -6   9 1129.18  182.73 
   2  -8  -9 1243.90  188.05 
  -6  -2   9 1233.36  192.63 
   6   2   9  913.57  145.79 
  -6  -2  -9 1017.52  162.11 
  -8   6   9 1053.87  176.82 
  -2   8   9 1049.80  166.06 
  -6  -2  -9 1244.71  170.75 
   2  -8  10   40.54   70.55 
  -6  -2 -10  -23.76   44.21 
   6   2 -10  -26.14   38.58 
  -8   6  10  -14.03   46.10 
  -2   8  10   48.14   33.32 
  -2   8  10   58.03   55.16 
  -6  -2  10   17.22   32.18 
  -8   6  10   46.35   55.44 
   6   2  10    5.72   38.31 
   8  -6  10  108.81   70.00 
  -8   6 -10   -2.62   39.92 
  -6  -2 -10   -0.49   46.47 
   8  -6  10  -18.84   37.67 
   6   2 -10   45.13   60.26 
   2  -8 -10  -38.40   56.20 
  -8   6 -10  -65.72   69.72 
  -2   8 -10   74.18   53.30 
   2  -8 -10    8.18   31.23 
  -8   6 -10   47.34   45.74 
   2  -8  10  143.17   94.98 
  -2   8 -10  -56.97   34.36 
   8  -6 -10   29.14   52.35 
  -6  -2  10  -80.95   77.51 
   8  -6 -10   -4.15   31.65 
   6   2  10   21.57   68.52 
  -6  -2 -10   58.90   53.13 
   6   2  11  890.09  190.35 
  -2   8 -11  722.29  165.08 
  -6  -2  11  725.51  152.90 
   2  -8  11  513.52  141.74 
  -8   6 -11  819.08  178.26 
  -8   6  11  821.79  176.35 
   2  -8 -11  954.85  185.43 
  -8   6 -11  680.30  150.14 
  -6  -2 -11 1024.25  183.66 
   6   2 -11  521.87  135.20 
  -6  -2 -11  622.91  152.20 
   6   2 -11  732.65  169.05 
  -2   8  11  941.08  177.87 
   8  -6 -11  622.59  147.21 
  -6  -2  11  441.25  140.57 
  -2   8 -11  573.51  155.40 
  -8   6 -11  654.31  146.99 
   8  -6  11  892.92  165.67 
   8  -6  11  509.92  141.11 
  -6  -2 -11  755.90  162.40 
   2  -8  11  902.90  179.94 
  -8   6  11  274.71  123.11 
   8  -6 -11  826.88  156.19 
  -6  -2 -11  590.77  148.47 
   5   3   0 5246.03  225.96 
  -5  -3   0 4804.84  168.86 
   8  -5   0 4746.60  219.39 
   5   3   0 4767.47  222.87 
  -5  -3   0 4723.30  143.73 
  -5  -3   0 5298.39  231.05 
   8  -5   0 4916.90  193.10 
   3  -8   0 5253.61  269.00 
  -3   8   0 5271.14  145.67 
   3  -8   0 4880.37  181.94 
   5   3   0 4883.99  130.68 
   8  -5   0 5045.28  218.94 
   5   3   0 5106.64  303.82 
  -3   8   0 5243.48  210.81 
   3  -8   0 5049.62  230.74 
   8  -5   0 4821.64  244.63 
   3  -8   1 22770.5   487.2 
   8  -5  -1 23042.5   517.9 
  -3   8  -1 24007.7   554.7 
   3  -8  -1 22277.9   653.1 
   3  -8   1 23444.4   487.2 
  -3   8  -1 23125.5   527.0 
   3  -8  -1 22595.2   568.6 
  -8   5  -1 22852.6   715.6 
  -5  -3   1 25439.1   635.2 
  -5  -3   1 22425.4   550.1 
   5   3   1 24084.7   610.2 
   5   3   1 23164.9   601.0 
   5   3   1 23654.1   752.3 
  -5  -3  -1 24348.4   490.0 
  -3   8   1 22442.3   594.3 
   8  -5   1 22272.7   587.4 
   8  -5  -1 20732.9   584.6 
   3  -8  -1 22370.3   591.8 
  -5  -3  -1 23420.2   608.0 
   8  -5   1 22096.0   591.7 
  -3   8   1 23635.9   593.1 
   5   3  -1 24046.9   684.3 
  -3   8  -1 25521.2   724.9 
   5   3  -1 23270.7   583.2 
   8  -5  -1 23673.8   615.9 
   8  -5   1 22631.3   623.7 
   8  -5   1 21642.3   572.9 
   5   3   1 23363.8   461.0 
   5   3  -1 22604.8   507.1 
   8  -5  -1 22319.1   654.3 
   3  -8   1 23192.7   650.8 
  -3   8  -2 12446.0   358.3 
   3  -8  -2 12452.6   254.8 
   5   3   2 11788.2   378.1 
   5   3   2 11578.2   385.8 
   8  -5  -2 11890.1   398.9 
   8  -5   2 11795.0   380.2 
  -3   8  -2 11994.0   433.2 
  -3   8   2 11933.7   369.2 
  -3   8   2 10020.7   273.4 
  -8   5  -2 12472.8   406.5 
   5   3  -2 11775.2   356.5 
   5   3  -2 12532.1   347.0 
  -3   8  -2 12595.6   322.6 
   3  -8  -2 11931.5   369.8 
   3  -8   2 11932.1   330.1 
   5   3  -2 12511.8   429.6 
  -3   8   2 11913.0   383.1 
   8  -5   2 12060.9   403.7 
   3  -8  -2 12477.1   259.1 
   3  -8  -2 12850.2   435.0 
   8  -5   2 12061.0   378.3 
   3  -8   2 11743.1   415.6 
   5   3  -2 11996.9   385.7 
   5   3   2 12231.2   429.8 
  -5  -3  -2 11951.8   390.6 
  -5  -3   2 11951.5   368.0 
   8  -5  -2 11277.1   400.1 
   3  -8  -2 12230.5   385.7 
  -5  -3   2 12759.4   402.9 
   8  -5  -2 12163.1   267.8 
   5   3  -3 35459.5   773.1 
  -3   8  -3 35164.9   819.3 
   8  -5   3 35900.1   807.1 
   5   3   3 35677.7   817.0 
   3  -8  -3 35149.3   844.5 
   3  -8  -3 34945.8   840.3 
   5   3   3 35767.3   839.0 
   5   3  -3 32212.3   870.0 
   3  -8   3 35490.1   792.4 
   8  -5  -3 35313.4   857.2 
   3  -8  -3 35026.7   794.6 
   3  -8  -3 35356.5   700.7 
  -3   8  -3 35663.3   888.6 
   5   3  -3 34972.6   801.7 
  -3   8   3 35696.2   838.0 
  -3   8   3 34446.5   734.7 
   3  -8   3 32446.0   856.0 
   8  -5   3 34832.5   831.6 
   5   3   3 34655.9   860.2 
   5   3   3 37513.4   658.6 
  -8   5  -3 36572.4   838.1 
  -5  -3   3 35013.4   831.5 
   8  -5  -3 35848.4   851.7 
   5   3  -3 28394.0   774.6 
  -3   8   4 1029.17   99.70 
   3  -8  -4 1036.66  100.38 
   8  -5  -4  940.75  110.45 
   8  -5  -4  946.84   48.76 
   5   3  -4 1022.26  112.22 
   5   3   4 1066.86   71.75 
   5   3   4 1147.39  114.32 
   3  -8   4  908.46  118.33 
   3  -8   4  984.44  107.88 
  -3   8  -4 1165.71  120.72 
  -3   8   4  879.03   92.79 
   3  -8  -4 1081.52   91.96 
   8  -5   4  791.61   92.34 
  -3   8  -4 1035.67  132.66 
   5   3  -4  957.44  122.39 
   8  -5   4 1140.46  118.82 
   5   3   4 1198.53  119.86 
  -5  -3  -4  852.79  106.26 
  -5  -3  -4  973.20   90.20 
  -8   5  -4 1183.11  123.15 
  -5  -3   4  995.49  115.61 
   3  -8  -4 1150.28  125.34 
   5   3  -4  791.26   96.63 
  -3   8   4  902.21  108.21 
   8  -5  -4 1175.66  127.98 
  -3   8   5 7189.99  283.03 
  -5  -3  -5 7336.62  356.65 
   3  -8  -5 6582.66  294.54 
  -5  -3  -5 7335.73  347.28 
   5   3  -5 7248.35  345.20 
   8  -5   5 7089.39  337.86 
   8  -5   5 7051.30  312.10 
   3  -8  -5 6788.20  288.70 
  -3   8  -5 6526.58  205.19 
  -5  -3  -5 7999.41  316.07 
  -3   8  -5 7515.60  355.66 
   3  -8   5 7797.62  349.79 
   8  -5  -5 6971.49  350.60 
  -8   5   5 7004.34  336.04 
   3  -8   5 7585.71  349.25 
   5   3  -5 7275.12  366.34 
   3  -8  -5 7380.65  357.76 
   5   3   5 6987.75  311.03 
   8  -5  -5 7002.24  209.47 
   5   3   5 7284.46  252.00 
  -5  -3   5 6619.31  341.74 
  -8   5  -5 6581.95  284.84 
   8  -5  -5 6515.09  329.54 
  -8   5  -5 7579.18  344.00 
  -3   8   5 7103.58  313.59 
  -3   8  -5 7213.10  367.81 
   8  -5   5 7120.68  366.24 
   3  -8   5 6903.89  354.31 
   5   3  -5 5349.78  282.43 
  -3   8   5 6750.16  328.40 
   5   3   5 7836.36  345.26 
  -3   8  -6 9115.14  432.64 
  -5  -3  -6 9311.21  431.21 
   5   3   6 8888.05  324.83 
  -3   8  -6 9103.19  442.47 
   3  -8   6 8803.53  429.45 
  -8   5   6 8494.16  398.10 
   5   3   6 9196.94  404.04 
   8  -5   6 8926.81  386.27 
   5   3  -6 8636.56  377.11 
  -3   8   6 9653.84  403.35 
  -5  -3   6 9605.03  442.78 
   8  -5   6 8929.08  411.12 
   5   3  -6 9049.33  438.99 
   3  -8   6 8440.46  412.73 
  -8   5  -6 8782.78  403.19 
   3  -8   6 9183.99  409.68 
   8  -5  -6 9487.67  434.01 
   3  -8  -6 8664.13  424.10 
  -3   8  -6 9839.38  286.81 
  -3   8   6 9654.74  348.35 
  -5  -3  -6 9651.45  393.08 
   5   3   6 9250.96  443.96 
   3  -8  -6 8616.36  370.47 
  -3   8   6 8260.89  390.38 
  -5  -3  -6 8973.68  419.33 
   3  -8  -6 8407.59  360.93 
   8  -5   6 8966.63  445.22 
   5   3  -6 8857.57  425.02 
   8  -5  -6 9224.18  283.43 
   8  -5  -6 9384.12  424.49 
   5   3   6 8312.39  364.24 
  -8   5  -6 7286.67  329.42 
  -5  -3  -7 16427.9   629.9 
   5   3   7 15314.4   502.3 
   8  -5  -7 16096.6   627.2 
   5   3   7 16058.7   593.6 
   8  -5   7 15915.3   654.6 
  -5  -3  -7 16019.6   577.1 
   5   3  -7 15536.3   638.9 
   5   3  -7 14511.7   609.4 
   3  -8  -7 16178.4   572.3 
  -3   8  -7 16695.0   651.8 
   8  -5   7 16178.2   605.8 
  -5  -3  -7 13853.4   580.8 
  -3   8   7 16892.1   512.2 
  -5  -3   7 15546.1   639.3 
  -3   8   7 15387.8   581.5 
   5   3   7 15855.7   546.5 
   3  -8   7 15680.3   631.2 
   3  -8   7 15531.1   626.0 
  -8   5  -7 11960.3   482.1 
   8  -5   7 15330.0   567.4 
  -3   8   7 16147.7   598.4 
  -5  -3   7 17097.4   653.8 
   5   3  -7 15161.9   551.1 
   5   3   7 13846.2   608.3 
  -3   8  -7 14284.9   618.3 
   3  -8  -7 15209.3   538.8 
   3  -8   7 15971.9   589.7 
   3  -8  -7 15392.5   621.1 
   8  -5  -7 16181.9   624.6 
  -8   5   7 15161.9   577.3 
  -8   5  -7 14659.0   586.3 
  -8   5   7 16150.7   641.3 
  -3   8  -8  651.66  129.74 
   8  -5   8  764.67  123.60 
   3  -8   8  495.23  113.64 
  -8   5   8  526.38   98.12 
   5   3  -8  677.62  120.67 
   8  -5   8  557.94  103.84 
   5   3  -8  772.62  145.83 
   5   3   8  708.82  118.46 
  -8   5  -8  537.29  116.19 
  -8   5  -8  531.69  116.58 
   3  -8  -8  796.21  131.00 
   3  -8   8  566.44  101.57 
   8  -5  -8  636.18  128.74 
  -5  -3  -8  697.87  119.85 
  -5  -3  -8  740.72  132.89 
  -5  -3   8  801.50  144.23 
  -5  -3   8  637.01  128.11 
   8  -5   8  717.04  136.41 
   5   3   8  831.63  152.32 
  -8   5  -8  680.31  101.17 
  -3   8   8  636.33  112.33 
  -5  -3  -8  706.71  133.24 
   3  -8  -8 1060.47  159.07 
   5   3  -8  688.78  110.98 
   3  -8   8  658.96  136.39 
  -3   8  -8  813.98  145.68 
  -3   8   8  554.39  101.98 
   3  -8  -8  723.10  114.62 
  -8   5   8  669.17  126.39 
   8  -5  -8  753.55  136.19 
  -5  -3   9 5375.05  398.03 
  -8   5  -9 5492.25  392.65 
   5   3  -9 5581.95  403.61 
  -8   5   9 5303.71  383.55 
  -3   8  -9 6336.37  445.01 
   3  -8  -9 4759.68  342.19 
  -5  -3  -9 6701.60  404.49 
   8  -5   9 5573.21  358.68 
  -5  -3   9 5301.09  400.89 
  -3   8   9 5185.57  369.98 
  -8   5   9 4959.06  339.64 
  -5  -3  -9 5511.52  385.47 
  -3   8   9 5170.46  349.01 
   8  -5   9 5377.47  409.09 
   5   3  -9 5812.31  349.27 
   3  -8   9 5541.86  402.68 
   5   3   9 5421.82  354.84 
  -5  -3  -9 6097.80  404.44 
   8  -5  -9 6214.90  405.01 
   3  -8  -9 6193.42  417.64 
   5   3   9 5944.26  422.51 
   8  -5   9 4920.43  354.73 
   5   3  -9 6468.37  436.95 
   8  -5  -9 5138.83  381.31 
  -8   5   9 6112.20  423.94 
  -3   8  -9 5661.89  415.11 
   3  -8   9 5774.30  401.67 
  -8   5  -9 4317.21  347.01 
  -8   5  10 3284.47  329.08 
  -5  -3  10 2754.06  304.33 
  -8   5 -10 3241.68  337.86 
   5   3 -10 3377.17  326.93 
   3  -8  10 3234.04  319.21 
  -3   8 -10 3809.66  358.70 
  -5  -3 -10 3044.74  312.45 
   8  -5 -10 2954.26  303.55 
   3  -8 -10 2961.10  281.70 
   5   3  10 2636.63  256.03 
  -5  -3  10 3216.58  322.63 
  -3   8  10 3458.76  321.10 
   5   3 -10 3500.66  341.54 
   5   3  10 3268.42  333.59 
  -5  -3 -10 3129.05  303.09 
  -5  -3 -10 3860.71  336.64 
   8  -5 -10 2862.76  285.92 
   3  -8  10 3352.47  336.60 
  -8   5  10 3017.61  312.29 
   3  -8 -10 2514.53  281.92 
   8  -5  10 3386.75  303.44 
  -8   5 -10 3282.56  315.87 
  -8   5 -10 3197.88  312.11 
  -3   8  10 3111.47  287.70 
  -5  -3 -10 3514.19  316.92 
  -3   8 -10 2559.26  308.12 
   8  -5  10 3382.70  340.71 
   8  -5 -11 2989.56  311.83 
  -3   8 -11 2695.63  318.19 
   3  -8  11 2557.00  311.92 
   3  -8 -11 2301.94  281.46 
  -8   5  11 2593.63  311.24 
  -8   5 -11 3035.00  318.11 
  -8   5 -11 3590.39  349.48 
  -8   5 -11 2736.19  327.34 
   5   3 -11 2316.39  289.28 
  -5  -3 -11 2738.15  293.58 
  -5  -3  11 2666.02  316.24 
   8  -5  11 3233.93  311.17 
   5   3  11 2918.24  338.46 
  -5  -3 -11 2914.38  310.57 
  -3   8  11 2814.85  309.16 
   8  -5 -11 2791.26  318.52 
   5   3 -11 2363.38  301.24 
  -8   5  11 2519.28  302.98 
   8  -5  11 2433.18  313.41 
  -5  -3 -11 2555.26  293.36 
  -5  -3 -11 2378.62  289.84 
   3  -8  11 2433.77  292.39 
  -5  -3  11 1794.30  262.63 
  -3   8 -11 2104.47  289.43 
   4   4   0   73.58   14.81 
   4  -8   0   78.11   21.84 
  -4  -4   0   89.61   21.59 
  -4   8   0  103.56   32.48 
   4  -8   0   92.51   36.44 
  -8   4   0   93.41   23.85 
   4  -8   0   77.02   29.93 
   8  -4   0  110.19   29.46 
   8  -4   0   38.96   32.05 
  -4   8   0   66.51   14.44 
  -4   8   0   71.09   11.15 
   4   4   0   74.59   26.67 
   8  -4   0   99.45   35.10 
   4   4   0   43.64   41.59 
   4   4   0   52.60   27.03 
   8  -4   0   95.65   28.37 
  -4  -4   0   66.19   26.91 
   8  -4   1 1701.50  116.51 
   4   4   1 1805.02  132.36 
   4   4  -1 1853.67  130.39 
   8  -4  -1 1869.65  133.90 
   8  -4   1 1949.30  152.89 
  -8   4   1 1466.06   71.07 
  -8   4  -1 1744.21  150.43 
   4  -8   1 1889.82  154.04 
   8  -4   1 1586.06  108.35 
  -4  -4  -1 1908.11  134.57 
   4  -8   1 1797.47   86.48 
  -4  -4   1 1925.91  141.42 
  -4  -4  -1 2321.21  111.10 
  -4   8  -1 1682.07  102.91 
   4  -8   1 1739.56   78.92 
   4   4  -1 1848.06  148.96 
  -4   8  -1 1575.01  166.05 
  -4  -4   1 1735.73  111.93 
   4   4  -1 1778.70   96.39 
   8  -4  -1 1779.76   94.27 
   8  -4  -1 1581.05  116.62 
  -4   8   1 1706.50  120.57 
   8  -4   1 1530.43  124.25 
   4   4  -1 1548.80  117.99 
   4   4   1 1789.80  172.68 
   4  -8  -1 1681.26  114.15 
   8  -4  -1 1768.13  156.77 
   4   4   1 1707.19  126.42 
   4  -8  -1 1966.24  127.12 
   4  -8  -1 1789.61  151.49 
   8  -4  -2  130.17   20.10 
   4  -8  -2   92.27   25.99 
  -4   8   2   95.75   27.62 
   4   4  -2  122.20   28.09 
   4   4   2  122.66   36.75 
  -4   8   2  101.53   32.90 
   4  -8  -2  149.53   18.53 
  -4   8  -2  110.72   24.47 
  -4  -4   2  145.57   38.94 
   4  -8  -2  154.46   43.35 
   8  -4  -2   47.36   35.81 
  -4   8   2  109.99   21.66 
   4   4   2  122.35   22.26 
   4   4   2  132.02   40.94 
   4   4  -2  138.05   45.22 
  -8   4  -2  195.72   45.67 
   8  -4   2  131.69   35.09 
   4   4  -2  214.78   45.16 
   8  -4   2   96.13   38.19 
  -4  -4  -2  159.26   21.57 
   4   4   2  189.85   49.68 
  -4   8  -2  160.22   38.69 
   4  -8   2  109.29   25.73 
  -4  -4  -2  140.34   35.76 
   8  -4   2  152.79   35.33 
   4  -8  -2  161.47   53.01 
   8  -4  -2  101.39   37.47 
  -8   4   2   53.63   14.65 
  -4  -4   2  121.87   37.98 
  -4   8  -2  101.87   45.54 
   4   4  -2  151.50   37.07 
   4  -8   2  160.18   51.62 
   4   4  -3 4149.91  200.58 
  -4  -4  -3 4078.47  221.62 
  -8   4  -3 4369.15  209.58 
   4   4   3 4464.72  227.83 
  -4   8   3 4393.30  227.67 
   8  -4  -3 4071.53  232.71 
  -4   8   3 3366.42  175.24 
  -4   8   3 4515.65  182.39 
   8  -4  -3 4349.48  236.69 
   4  -8  -3 4140.92  193.23 
   4  -8  -3 3812.35  158.55 
   4   4  -3 4468.97  243.40 
   4  -8   3 4556.96  232.66 
   4   4   3 4920.11  231.42 
  -4   8  -3 4417.81  215.76 
   4  -8  -3 4205.38  232.04 
   4  -8   3 4192.25  238.71 
   4   4   3 4223.36  225.98 
   8  -4   3 4259.42  223.39 
   8  -4   3 4293.69  197.94 
   8  -4   3 4483.38  246.85 
   4  -8  -3 4137.79  222.15 
  -4  -4   3 4260.37  223.33 
  -4   8  -3 3414.99  128.49 
   4   4  -3 3335.97  185.95 
   4   4  -3 4310.63  210.58 
   4  -8   3 4064.75  199.63 
  -4  -4  -4    7.24   23.22 
   8  -4   4   15.86   22.29 
   4  -8  -4  -11.86   19.33 
  -4   8   4   16.21   15.79 
   8  -4   4   26.28   21.46 
  -4   8  -4  -28.42   29.65 
   4   4   4    9.37   18.05 
  -4  -4   4  -33.23   22.74 
   4  -8   4   -0.24   23.76 
   4  -8  -4   -9.21   17.25 
   4   4  -4   14.12   20.21 
   4  -8  -4   10.58   16.95 
   8  -4  -4  -30.69   36.09 
   4   4  -4   30.49   35.46 
   4   4  -4    8.05   18.66 
  -4   8   4   27.82   18.22 
   4   4   4  -20.81   29.95 
  -8   4  -4   22.52   27.52 
   8  -4  -4   11.45    7.39 
   4  -8   4    8.34   17.37 
   4  -8   4  -17.98   30.75 
   8  -4  -4   33.84   35.72 
  -4  -4  -4  -20.70   25.59 
  -4   8  -4  -24.76   24.91 
   4  -8   4   11.23    5.17 
  -4   8   4    5.12   16.98 
   8  -4  -4   10.10    6.71 
   4   4  -5  270.53   59.15 
  -4  -4   5  299.14   70.84 
  -4  -4  -5  366.91   75.53 
   4   4   5  437.71   78.83 
   8  -4  -5  424.85   85.96 
   4  -8  -5  308.53   58.29 
  -4   8  -5  366.19   37.41 
  -4  -4  -5  367.20   63.40 
  -4   8  -5  361.50   79.42 
  -4  -4  -5  309.47   72.01 
  -4   8  -5  425.04   83.10 
   4   4  -5  343.54   77.21 
   8  -4   5  264.60   71.05 
   4  -8  -5  382.80   77.81 
   4   4   5  317.47   65.12 
   8  -4   5  275.54   56.36 
  -8   4  -5  341.71   69.08 
  -4   8   5  425.62   62.81 
   4  -8   5  369.02   69.53 
   4   4   5  317.85   71.34 
   8  -4   5  368.86   80.48 
   8  -4  -5  364.08   40.70 
   8  -4   5  345.43   41.44 
   4   4   5  274.32   46.16 
   8  -4  -5  443.81   85.09 
   4  -8   5  317.66   73.98 
  -4   8   5  360.81   73.57 
   4   4  -5  283.52   69.44 
   4  -8  -5  336.54   60.95 
  -4   8   5  441.98   69.17 
   4  -8   5  448.32   83.69 
   8  -4   6  225.27   57.46 
   4   4   6  170.49   50.44 
  -4   8  -6  244.00   38.19 
  -4  -4   6  192.88   61.26 
   4   4   6  169.01   59.14 
   8  -4  -6  184.22   67.22 
  -4  -4  -6  271.86   58.57 
   8  -4   6  205.37   53.69 
   4  -8   6  219.19   72.61 
   4  -8  -6  117.45   35.40 
  -4   8  -6  130.80   71.47 
  -8   4  -6  146.35   49.81 
  -4   8   6  184.41   57.69 
   4  -8  -6  161.55   44.85 
  -4  -4  -6  148.15   48.88 
  -8   4  -6  214.12   57.30 
   4   4  -6  287.37   80.29 
   8  -4  -6  249.65   65.10 
  -8   4   6  170.06   50.65 
  -4   8  -6  107.65   51.70 
   4  -8  -6  169.06   46.55 
   4   4   6  146.63   40.47 
   8  -4   6  213.77   67.36 
   4  -8   6  208.62   59.35 
   4   4  -6  209.73   54.82 
   4   4  -6  188.30   69.82 
   4  -8   6  161.51   55.45 
   8  -4  -6  141.78   31.49 
  -4   8   6  203.77   43.03 
   4   4   6  195.99   43.34 
  -4  -4   6  209.98   62.42 
  -4   8   6  211.39   55.54 
  -4  -4  -6  180.34   64.97 
   4  -8  -7 1646.06  165.57 
  -4  -4   7 1752.03  191.89 
   4   4  -7 2048.31  211.48 
  -8   4   7 1692.19  174.44 
  -4   8   7 1584.90  172.29 
   4   4  -7 1652.01  156.31 
   4  -8  -7 2037.71  208.05 
   4   4   7 2067.65  191.12 
   4  -8   7 1568.82  187.31 
  -4   8  -7 1778.50  198.47 
   8  -4   7 1882.61  210.44 
   4  -8  -7 1784.49  157.97 
   4   4   7 1461.58  150.99 
  -8   4  -7 2005.12  193.35 
  -8   4  -7 1814.10  194.07 
  -8   4  -7 1742.93  162.80 
   8  -4  -7 1670.15  191.04 
  -4  -4  -7 1808.36  174.48 
   4   4  -7 1530.78  182.00 
  -4   8   7 1839.87  183.57 
  -8   4   7 1894.73  203.54 
   4  -8   7 2012.45  193.06 
   8  -4   7 1797.05  167.90 
   8  -4   7 1902.63  187.02 
  -4  -4   7 1675.72  195.90 
   8  -4  -7 2104.44  207.96 
  -4  -4  -7 1719.03  182.73 
   4   4   7 1096.07  119.89 
  -4   8   7 1464.74  125.11 
   4  -8   7 1943.60  201.03 
  -4  -4  -7 1907.75  198.05 
  -4   8  -7 1677.92  192.84 
   4   4   7 1775.16  195.38 
  -4   8  -8   35.31   36.90 
  -4  -4  -8   28.41   36.33 
   4  -8   8  -21.84   35.48 
  -8   4  -8   90.75   57.87 
  -8   4  -8   91.69   49.64 
   4   4   8   24.41   35.38 
  -4  -4   8   21.58   40.43 
   8  -4  -8   12.36   42.98 
   8  -4   8  -30.52   37.48 
  -4   8   8    2.59   24.78 
  -8   4  -8   28.73   27.28 
   4  -8  -8   -9.43   34.57 
   4  -8   8   12.60   37.14 
   4   4  -8    4.20   35.74 
  -4  -4   8  -58.31   49.97 
   4  -8   8   17.90   38.07 
   4   4  -8   46.04   47.44 
   4  -8  -8  -21.78   40.85 
  -4   8  -8  134.88   73.78 
   4  -8  -8  -68.64   56.40 
  -8   4   8   74.43   51.19 
  -4   8   8   29.50   37.43 
   4   4  -8  -32.32   36.54 
   8  -4   8   -4.72   29.18 
  -8   4   8   -6.47   44.36 
   4   4   8  -34.20   26.91 
  -4  -4  -8  -43.28   52.55 
   8  -4   8  -28.44   43.13 
   8  -4  -8  -31.48   38.88 
  -8   4   8    4.68   27.84 
  -4  -4  -8   15.73   40.88 
   4   4   8  -45.89   43.36 
   4  -8  -9  400.02   93.51 
  -4  -4  -9  336.57   86.98 
  -8   4   9  318.66   79.52 
   8  -4  -9  431.93  113.79 
  -4   8   9  381.53   87.24 
   4   4  -9  443.00  115.32 
  -8   4  -9  324.97   91.84 
  -4  -4  -9  424.34  109.38 
   8  -4  -9  362.12   95.94 
   4  -8   9  478.61  108.81 
  -4   8   9  370.08  111.82 
   4   4  -9  254.68   81.05 
   8  -4   9  232.93   65.31 
  -4   8  -9  490.82  123.05 
  -4  -4  -9  631.54  132.42 
  -4  -4   9  373.76  112.83 
   4  -8  -9  436.57  117.57 
  -4  -4   9  267.69   93.15 
   4  -8   9  263.65   93.05 
   4   4   9  462.70  102.39 
   8  -4   9  498.30  119.89 
   4  -8   9  259.38   83.07 
  -8   4  -9  514.11  120.43 
  -8   4   9  426.13  113.67 
  -8   4   9  309.85  101.75 
  -4   8  -9  400.58  104.15 
   4   4   9  359.22  112.20 
   4   4 -10   29.92   48.37 
  -8   4  10   -9.92   35.64 
  -4   8  10  108.71   63.86 
   8  -4 -10    9.11   38.09 
   8  -4  10   -7.76   41.06 
  -8   4 -10   28.95   34.13 
  -8   4  10   -3.93   68.87 
   4  -8 -10   33.81   31.65 
  -4  -4 -10  236.82  102.15 
  -8   4 -10  -77.98   76.98 
   4  -8  10   69.30   67.77 
   4  -8 -10  -47.18   63.60 
  -4  -4  10   71.29   53.08 
   4   4 -10   92.65   69.64 
   4  -8  10  151.67   84.29 
   4  -8  10  122.41   64.50 
   8  -4 -10  106.54   66.27 
  -4  -4 -10  -13.65   46.23 
  -4   8 -10   70.60   69.04 
  -4  -4 -10  -25.06   35.25 
  -4   8  10   11.61   44.33 
   8  -4  10   32.18   40.58 
  -4  -4  10   85.45   70.52 
  -4   8 -10   -4.51   48.54 
  -4  -4 -10  129.11   80.67 
   4   4  10  -19.03   53.35 
  -8   4 -10   35.72   57.36 
   4   4 -11  352.26  114.67 
  -4  -4  11  197.54  114.63 
  -4  -4 -11  427.00  120.66 
   8  -4 -11  339.97  117.52 
   8  -4 -11  367.10  120.24 
  -8   4 -11  207.28  101.53 
   4  -8 -11  316.93  107.33 
  -4   8 -11  302.85  125.41 
  -8   4  11  129.71   79.11 
  -4  -4 -11  398.95  129.10 
   8  -4  11  325.00  103.84 
  -4   8 -11  205.37  101.81 
  -8   4 -11  233.25   82.28 
   8  -4  11  386.96  139.16 
   4   4  11  394.26  130.38 
  -4   8  11  206.08   86.97 
   4  -8  11  205.27   78.36 
  -4  -4  11  342.97  121.61 
   4   4 -11  346.22  113.19 
  -8   4 -11  363.39  130.16 
  -4   8  11  463.04  132.88 
   4  -8  11  221.53   87.93 
  -8   4  11  228.97  107.82 
  -4  -4 -11  244.49  103.82 
   3   5   0  613.04   54.53 
   8  -3   0  576.86   59.62 
  -3  -5   0  623.30   63.58 
  -5   8   0  553.14   37.96 
   5  -8   0  653.22   92.50 
   3   5   0  715.70   80.40 
  -3  -5   0  557.15   75.02 
   8  -3   0  570.13   76.68 
  -5   8   0  400.94   38.57 
   8  -3   0  664.32   97.12 
   8  -3   0  539.12   59.57 
   3   5   0  532.12   70.61 
  -8   3   0  595.17   54.07 
   3   5   0  770.69  112.85 
   5  -8   0  614.76   68.89 
   5  -8   0  539.72   55.29 
  -5   8   0  643.73   65.51 
   3   5  -1 3467.22  181.49 
   8  -3  -1 3390.98  193.62 
   5  -8  -1 3517.94  165.30 
   8  -3   1 3381.35  144.82 
  -3  -5   1 3385.45  168.90 
  -3  -5   1 3079.25  189.30 
   3   5  -1 3186.89  177.62 
   3   5   1 3135.15  183.84 
  -3  -5  -1 3767.15  172.33 
   8  -3   1 3496.77  222.16 
   8  -3  -1 3394.50  138.54 
   3   5  -1 3456.96  149.96 
  -5   8  -1 3222.78  141.89 
  -5   8   1 3329.19  171.11 
   3   5   1 3296.83  180.88 
   3   5   1 3822.48  244.98 
   8  -3  -1 3363.42  225.76 
   5  -8   1 3352.58  121.40 
   5  -8   1 3398.11  214.58 
  -3  -5  -1 3407.34  188.08 
   5  -8  -1 3546.59  216.81 
  -8   3  -1 3363.98  161.10 
  -5   8  -1 3213.33  240.46 
  -8   3   1 2468.54  110.21 
   5  -8  -1 3112.55  160.79 
  -8   3  -1 3380.97  184.39 
   3   5  -1 3234.00  190.76 
   8  -3   1 3290.60  170.89 
   3   5   2 1149.13  104.43 
  -8   3  -2  986.46   94.23 
  -5   8  -2 1197.72  127.11 
  -8   3   2  815.24   50.20 
  -5   8   2 1203.62   94.72 
   5  -8   2 1008.89   83.51 
   8  -3  -2  880.59  109.71 
  -3  -5   2 1050.02   99.69 
  -5   8  -2 1014.98   66.15 
   8  -3  -2 1033.61   46.49 
   3   5  -2 1129.33   94.10 
  -5   8   2 1228.19  110.02 
   5  -8  -2  886.77   58.90 
   3   5  -2 1002.40   87.29 
  -8   3  -2 1242.99   92.14 
   5  -8   2 1102.48  106.35 
  -3  -5   2 1355.39  124.34 
   3   5   2 1092.40  103.02 
   3   5  -2 1088.08  100.41 
   5  -8   2 1159.85  120.03 
   8  -3   2  948.23  111.76 
   5  -8  -2 1079.25  100.76 
   8  -3  -2 1035.91  107.84 
   5  -8  -2 1196.37  123.16 
  -3  -5  -2 1244.17   79.69 
   3   5  -2 1079.70  106.12 
  -5   8   2  680.39   47.25 
   5  -8  -2 1145.96   90.50 
   8  -3   2  995.54   98.21 
   8  -3   2 1124.02   81.70 
   8  -3  -2 1124.65   62.34 
   3   5   2 1115.62  110.25 
  -3  -5  -2 1042.07  103.30 
   3   5  -3 2233.08  146.01 
  -5   8  -3 2480.92   96.18 
   5  -8   3 3176.63   99.00 
   3   5  -3 2916.04  201.43 
   8  -3   3 2974.23  206.78 
   3   5   3 3335.00  197.86 
   8  -3   3 3040.56  190.09 
  -3  -5  -3 3028.02  189.54 
  -5   8   3 2824.74  146.85 
   5  -8  -3 3085.79  138.13 
  -3  -5   3 3404.32  200.85 
   5  -8   3 3321.23  198.70 
  -8   3  -3 3276.65  193.07 
  -8   3  -3 3275.28  167.91 
   5  -8  -3 3194.89  204.77 
  -5   8   3 3315.94  159.94 
   5  -8  -3 2884.31  151.26 
   3   5   3 2966.46  183.30 
   5  -8   3 3173.42  207.00 
   5  -8  -3 3115.99  192.16 
   3   5   3 2387.56  163.80 
   8  -3  -3 2936.33  202.91 
   8  -3  -3 3446.11  208.98 
   3   5  -3 3136.99  180.80 
  -5   8  -3 3409.54  222.56 
   5  -8   3 2932.27  171.46 
   8  -3   3 3150.90  154.00 
  -5   8   3 3271.41  196.34 
   5  -8   4  237.98   64.07 
   3   5  -4  145.00   46.73 
  -3  -5  -4  233.63   59.32 
   3   5  -4  170.27   42.44 
  -5   8   4  215.65   46.20 
   8  -3   4  193.69   52.79 
   3   5   4  187.13   45.02 
   8  -3  -4  172.10   52.34 
  -8   3  -4  186.09   43.26 
  -8   3  -4  179.82   48.11 
   3   5  -4  222.03   62.02 
   5  -8  -4  174.81   38.07 
   5  -8   4  143.12   46.47 
   8  -3  -4  186.85   46.87 
  -3  -5   4  169.77   50.97 
  -3  -5  -4  121.99   47.34 
   5  -8  -4  194.00   42.10 
  -5   8   4  191.66   50.55 
   5  -8  -4  218.75   59.03 
  -5   8  -4  205.59   60.70 
   3   5   4  176.88   47.13 
   8  -3   4  177.49   32.27 
  -5   8   4  179.55   38.38 
   8  -3  -4  156.71   25.64 
   5  -8   4  282.84   61.52 
   8  -3   4  214.34   42.51 
   5  -8  -5 3450.13  184.77 
   8  -3  -5 3629.58  244.84 
   5  -8  -5 3652.30  204.00 
   5  -8   5 3668.00  248.22 
   3   5  -5 3217.70  191.25 
   3   5  -5 3303.02  228.16 
  -3  -5  -5 3698.02  247.55 
   3   5  -5 3621.84  251.74 
   3   5   5 3400.33  231.33 
  -5   8   5 3644.03  217.46 
   3   5   5 3577.66  223.62 
   3   5   5 3086.21  205.35 
   8  -3   5 3524.92  231.12 
   8  -3  -5 3321.69  232.07 
   5  -8   5 3411.55  230.65 
  -3  -5   5 3766.07  252.71 
  -5   8  -5 3709.08  258.79 
  -3  -5  -5 3122.82  218.35 
   5  -8   5 3888.01  240.30 
   8  -3   5 2880.53  146.62 
  -5   8  -5 3680.04  243.56 
  -8   3  -5 3580.60  214.74 
   8  -3  -5 3581.34  235.89 
  -5   8  -5 3255.70  125.18 
   8  -3   5 3271.21  186.57 
   5  -8  -5 3765.13  247.76 
  -8   3  -5 3218.40  226.84 
  -5   8   5 3561.88  232.07 
  -5   8   5 3492.88  165.04 
  -8   3  -6  579.34   92.26 
   8  -3  -6  336.45   83.31 
   3   5  -6  551.83  109.41 
   3   5   6  474.60   86.25 
   8  -3   6  319.47   51.14 
   5  -8  -6  534.76  102.51 
   5  -8  -6  413.14   67.80 
  -5   8   6  586.71   66.44 
  -5   8  -6  449.69   95.84 
  -5   8   6  477.27   85.91 
  -8   3  -6  563.07   92.33 
   8  -3  -6  436.12   92.17 
  -3  -5  -6  561.36  107.52 
   3   5  -6  444.17   72.62 
   5  -8   6  497.25   91.40 
   5  -8   6  430.80   92.66 
  -5   8   6  520.58   95.65 
   5  -8  -6  463.97   81.54 
   8  -3   6  359.32   66.65 
   5  -8   6  435.04   87.92 
   3   5   6  531.18   89.16 
   3   5   6  520.95   92.25 
   8  -3   6  455.24   98.75 
   8  -3  -6  460.42   92.20 
  -3  -5   6  383.87   87.72 
  -3  -5  -6  421.38   85.35 
  -5   8  -6  522.72   54.31 
   3   5  -6  440.51   86.21 
   8  -3   6  470.10   91.05 
  -3  -5   6  437.92   95.14 
  -5   8  -6  542.62  102.25 
  -8   3  -6  498.58   96.41 
  -8   3   7  429.52  108.50 
  -5   8  -7  478.25  103.51 
   8  -3   7  604.87  105.59 
   8  -3   7  455.87   85.38 
   8  -3  -7  540.15  107.44 
  -8   3  -7  484.49  104.36 
  -3  -5   7  626.07  113.87 
  -8   3   7  486.40   88.73 
   3   5   7  529.19   81.20 
   8  -3   7  514.20  111.77 
   3   5   7  716.92  110.71 
  -3  -5  -7  714.69  124.26 
  -8   3  -7  694.58  104.60 
   5  -8  -7  525.34   84.38 
  -3  -5   7  621.59  120.04 
   3   5  -7  575.54  111.14 
  -3  -5  -7  470.49   95.51 
   5  -8  -7  440.46   90.86 
  -8   3   7  609.11  120.72 
  -5   8   7  637.71  111.90 
  -5   8   7  604.63  109.06 
   5  -8   7  705.54  109.64 
   3   5   7  698.43  123.94 
  -5   8  -7  698.40  123.40 
   5  -8  -7  656.46  115.78 
   5  -8   7  591.28  116.36 
  -8   3  -7  614.39  102.48 
   3   5  -7  507.21   83.62 
   8  -3  -7  632.39  123.62 
   3   5   7  685.70  104.32 
   8  -3  -7  612.15  112.95 
   3   5  -7  601.26  115.24 
   5  -8   7  627.48  120.87 
  -3  -5  -8   10.40   38.18 
   8  -3   8    0.36   47.68 
  -5   8   8  -20.87   27.73 
   3   5   8  -26.73   42.41 
   3   5  -8    1.27   41.38 
   8  -3   8  -38.79   44.83 
   5  -8   8   -2.09   30.40 
  -8   3   8  -29.25   33.86 
   8  -3  -8   -6.33   43.56 
  -8   3  -8  -51.89   54.71 
   5  -8  -8  -37.99   37.68 
  -3  -5   8   82.57   62.42 
   3   5   8    7.53   28.64 
   3   5  -8   -3.67   30.44 
  -3  -5  -8  -38.25   42.18 
   5  -8  -8  -34.74   29.20 
  -3  -5   8   77.71   68.36 
   5  -8   8    5.62   35.66 
   5  -8   8  -37.87   44.88 
   3   5  -8  -15.75   41.68 
  -8   3   8   30.27   35.04 
  -8   3  -8  -26.30   38.11 
   8  -3   8  -48.52   60.08 
  -8   3   8   -6.26   29.14 
  -5   8   8  -11.12   38.96 
   3   5   8    8.04   21.07 
   8  -3  -8    5.23   30.48 
  -8   3  -8   -0.41   29.42 
   3   5   8   13.06   27.59 
  -5   8  -8   14.16   46.04 
  -5   8  -8  -26.72   31.48 
   8  -3  -8   34.23   56.25 
   5  -8  -9 1636.69  207.71 
   5  -8   9 1669.13  195.84 
  -5   8  -9 2023.19  246.51 
   8  -3   9 1756.19  241.25 
  -3  -5  -9 1951.88  222.09 
  -8   3   9 1674.04  212.16 
  -5   8   9 1708.64  209.75 
  -3  -5  -9 1530.49  202.95 
   8  -3  -9 1675.62  215.57 
  -3  -5   9 1836.16  232.52 
   3   5  -9 1885.34  233.24 
   8  -3  -9 2190.86  231.60 
   5  -8  -9 2149.52  245.34 
   3   5  -9 1957.67  244.32 
  -3  -5   9 1901.46  233.27 
  -5   8   9 1513.77  187.06 
  -8   3   9 1217.34  167.84 
  -8   3   9 2016.10  246.59 
  -8   3  -9 1782.54  191.60 
   5  -8   9 1747.95  221.90 
  -3  -5  -9 2241.88  248.28 
  -8   3  -9 1784.61  218.34 
   3   5   9 1982.68  201.73 
  -5   8  -9 2038.68  246.11 
   5  -8   9 1473.71  196.37 
   8  -3  -9 1733.71  224.45 
   8  -3   9 1808.24  205.23 
   3   5   9 1510.53  203.58 
  -8   3  -9 1847.63  215.89 
  -3  -5 -10   32.14   36.61 
   3   5  10   32.42   37.32 
  -8   3  10   32.65   50.46 
   8  -3  10   72.81   39.40 
  -8   3  10   37.55   51.93 
   3   5 -10  139.29   86.43 
  -5   8 -10   75.10   68.74 
   5  -8 -10  121.87   72.82 
  -3  -5 -10  128.53   65.18 
   5  -8  10  187.68   85.30 
  -5   8  10   23.92   42.23 
  -5   8 -10   54.08   46.54 
  -8   3 -10   33.42   56.52 
  -3  -5  10   56.43   67.89 
   5  -8  10   11.81   45.61 
   3   5 -10   67.53   80.55 
  -3  -5 -10   97.34   62.66 
   8  -3  10  153.64   88.53 
   8  -3 -10  145.74  104.04 
   5  -8  10   51.47   37.99 
   8  -3 -10  121.89   74.07 
  -3  -5  10   95.16   68.51 
  -5   8  10   -7.20   33.86 
   5  -8 -10 -101.28   75.25 
  -8   3 -10   -8.92   39.39 
  -5   8  10   71.50   72.85 
   8  -3 -11   81.76   77.02 
  -3  -5  11   39.08   79.87 
  -5   8 -11  220.14   82.14 
   8  -3  11  109.34   66.29 
   5  -8 -11   33.00   51.60 
  -8   3 -11  126.66   75.78 
   5  -8  11   48.00   42.34 
   3   5  11   67.43   46.50 
  -3  -5 -11  247.12   91.00 
  -8   3  11   31.08   71.42 
   8  -3 -11   36.72   49.36 
  -5   8 -11  199.75   84.92 
   8  -3  11  308.09  104.81 
   3   5 -11  108.45   64.62 
  -5   8  11  170.06   78.56 
  -8   3 -11  157.67   92.83 
  -3  -5 -11  208.42   95.89 
  -8   3  11  164.78   75.22 
   3   5 -11  205.74   97.40 
  -5   8  11  129.15   66.71 
   5  -8  11   48.39   68.68 
  -8   3 -11  229.91   83.60 
  -3  -5  11   97.71   57.43 
  -3  -5 -11  182.65   77.78 
  -2  -6   0 13394.6   442.2 
   2   6   0 13573.3   422.8 
   6  -8   0 12724.7   318.6 
   2   6   0 12628.6   400.5 
   8  -2   0 12744.7   429.1 
  -2  -6   0 13592.4   401.5 
  -6   8   0 13699.5   378.4 
   8  -2   0 13079.0   372.4 
  -8   2   0 13422.1   360.9 
   8  -2   0 13280.3   526.2 
   2   6   0 13747.4   385.8 
   2   6   0 14305.9   477.0 
   6  -8   0 12953.6   457.9 
   6  -8   0 13294.6   363.0 
   8  -2  -1 13876.5   447.2 
   2   6  -1 14094.0   415.9 
   8  -2   1 13627.7   405.2 
   2   6   1 13554.1   430.0 
  -2  -6   1 15985.1   486.1 
  -2  -6  -1 14132.3   445.0 
  -8   2  -1 10857.7   354.4 
   6  -8  -1 14154.8   328.8 
   2   6  -1 13927.9   386.3 
  -6   8  -1 15985.8   597.3 
  -2  -6   1 14132.0   414.8 
  -8   2  -1 14884.0   404.4 
   8  -2  -1 13627.4   355.6 
   6  -8   1 14204.4   479.8 
  -2  -6  -1 14564.3   426.9 
   8  -2  -1 14232.0   513.3 
  -6   8  -1 14650.5   360.6 
   6  -8   1 13682.2   340.4 
   6  -8   1 14582.7   425.7 
   2   6   1 14894.3   508.8 
   6  -8  -1 14541.5   380.5 
   2   6  -1 14391.8   432.7 
   8  -2   1 13677.1   334.3 
   6  -8  -1 14391.0   474.2 
   8  -2   1 14520.9   520.3 
   6  -8  -1 13644.9   398.3 
   2   6  -1 14267.2   433.3 
  -6   8   1 14376.8   413.2 
  -8   2   1 11889.9   337.7 
   2   6   1 13410.1   418.8 
   8  -2  -2  286.69   35.91 
   8  -2  -2  285.48   63.33 
   8  -2  -2  312.85   67.88 
   8  -2   2  255.16   35.11 
   8  -2   2  215.18   48.56 
   6  -8   2  280.41   62.69 
  -8   2  -2  381.64   46.90 
   6  -8   2  335.30   60.88 
  -6   8  -2  355.08   73.02 
  -6   8   2  353.88   60.71 
  -2  -6  -2  249.72   50.80 
  -6   8  -2  223.50   29.89 
   2   6   2  262.17   55.20 
  -8   2   2  227.06   34.18 
   8  -2  -2  154.38   22.58 
   6  -8  -2  194.07   34.45 
   6  -8   2  284.48   30.80 
   2   6   2  283.29   53.98 
   6  -8   2  255.39   44.72 
   2   6  -2  305.04   51.75 
   6  -8  -2  206.76   45.19 
  -2  -6  -2  307.25   49.43 
  -8   2  -2  387.59   61.19 
   2   6  -2  267.89   52.89 
  -6   8  -2  281.66   26.14 
  -2  -6   2  297.85   56.81 
   6  -8  -2  334.80   68.00 
   2   6   2  282.89   52.06 
   6  -8  -2  316.29   43.27 
   8  -2   2  245.05   62.68 
  -2  -6   2  354.83   67.54 
   2   6  -2  293.36   50.78 
  -2  -6  -3 1189.63  116.37 
   2   6  -3 1198.87  120.21 
  -6   8   3  943.53   79.79 
   8  -2   3 1184.83  128.32 
   8  -2  -3 1276.48   64.05 
  -8   2  -3 1266.31  120.36 
   6  -8   3 1326.25  130.35 
   2   6  -3 1014.14   88.68 
   6  -8  -3 1090.87  113.88 
   8  -2   3 1292.87   84.07 
   8  -2   3 1214.28  116.40 
   6  -8   3 1356.26  123.39 
  -6   8  -3 1161.32   53.81 
   6  -8  -3 1271.90   91.24 
  -2  -6  -3 1238.15  121.98 
   8  -2   3 1182.39   93.80 
   6  -8  -3 1539.26  143.42 
  -2  -6  -3 1153.60   87.14 
  -8   2  -3 1524.94  104.53 
   6  -8   3 1270.82  112.45 
   6  -8  -3 1328.77   90.68 
   2   6  -3 1214.62  113.82 
   8  -2  -3 1409.01  131.26 
   2   6   3 1271.12  118.54 
  -2  -6   3 1230.65  118.62 
   8  -2  -3 1266.87  134.73 
   2   6   3 1039.65   95.35 
   2   6   3 1202.01  116.60 
  -6   8  -3 1527.08  148.53 
  -6   8   3 1244.25  119.85 
   8  -2   4 5307.38  272.22 
  -8   2  -4 4813.04  225.12 
   8  -2  -4 4949.04  262.37 
   6  -8   4 5280.24  266.83 
   8  -2  -4 4813.33  136.30 
   8  -2   4 4970.52  209.88 
   8  -2  -4 5444.96  291.70 
   2   6  -4 5516.39  289.91 
  -6   8  -4 4704.78  141.18 
  -6   8  -4 5348.51  155.48 
   6  -8  -4 5193.58  278.52 
   6  -8   4 5550.94  280.62 
  -2  -6  -4 5371.89  273.55 
   6  -8  -4 4794.65  221.10 
  -6   8  -4 5530.41  302.77 
   2   6   4 4922.38  258.17 
   2   6   4 5482.76  266.12 
   6  -8  -4 5490.73  213.77 
   8  -2   4 5486.62  209.61 
   8  -2  -4 5409.19  282.28 
  -6   8   4 5026.42  188.04 
   2   6  -4 4212.27  205.73 
  -8   2  -4 5281.39  272.24 
  -2  -6   4 5501.52  289.54 
  -6   8   4 5272.08  272.02 
  -2  -6  -4 5545.28  288.67 
   6  -8   4 4976.81  276.73 
   2   6   4 4863.80  261.05 
   2   6  -4 4565.40  256.83 
  -6   8   4 5294.28  245.13 
   8  -2  -4 4994.38  139.61 
  -2  -6  -5 9685.11  418.93 
   6  -8  -5 8485.25  305.74 
  -2  -6   5 9358.37  415.88 
   2   6   5 9907.44  405.07 
   8  -2   5 9059.12  395.60 
   2   6  -5 9578.85  336.30 
   6  -8  -5 9723.72  363.39 
   2   6  -5 9246.81  418.83 
   2   6   5 9798.35  385.81 
  -8   2  -5 9028.11  356.24 
   6  -8   5 9789.74  406.73 
   8  -2  -5 9524.30  406.70 
   8  -2  -5 9525.34  214.69 
   8  -2   5 9319.90  325.76 
  -6   8   5 10353.6   283.7 
   2   6  -5 8489.00  389.61 
  -6   8   5 10167.8   389.7 
   2   6   5 9212.02  383.74 
  -6   8   5 8981.78  390.72 
  -2  -6  -5 8806.92  384.72 
   8  -2  -5 8870.28  412.92 
   6  -8   5 9323.92  406.44 
   8  -2  -5 8722.52  216.00 
   8  -2   5 9071.40  308.87 
   8  -2  -5 9974.46  414.71 
   6  -8  -5 9845.90  421.43 
   6  -8   5 9839.66  419.57 
  -6   8  -5 9479.30  253.53 
  -2  -6   5 8412.77  391.54 
  -8   2  -5 9611.51  407.53 
   8  -2  -6 1481.41  171.75 
   2   6  -6 1789.08  180.09 
   2   6   6 1910.23  166.57 
  -2  -6  -6 1403.61  155.01 
  -8   2  -6 1659.85  174.01 
   6  -8   6 1750.25  178.99 
  -6   8   6 1848.43  172.91 
  -8   2  -6 1824.93  167.57 
  -8   2  -6 1723.04  159.92 
   2   6  -6 2044.00  150.99 
  -2  -6   6 1631.11  177.62 
   2   6   6 1836.28  177.74 
   8  -2  -6 1695.58  173.95 
  -6   8   6 1444.73  156.00 
  -6   8  -6 1487.14  171.65 
   8  -2   6 1897.30  129.68 
   2   6   6 1554.45  152.16 
   6  -8  -6 1993.41  167.64 
   8  -2   6 1763.56  140.45 
  -2  -6   6 1549.80  170.77 
   6  -8   6 1837.37  177.26 
   8  -2  -6 1881.34  177.68 
   6  -8  -6 1661.37  129.36 
  -6   8   6 1975.33  113.14 
   6  -8   6 1679.04  177.03 
   6  -8  -6 1534.89  172.06 
   8  -2   6 1747.97  172.31 
  -6   8  -6 1910.76  111.07 
   2   6  -6 1777.48  190.21 
  -2  -6  -6 1957.74  188.65 
   6  -8   7  848.20  135.27 
  -8   2  -7 1121.39  139.05 
   2   6   7  881.25  122.71 
  -6   8  -7  953.53  149.84 
  -8   2  -7 1083.19  137.72 
  -6   8  -7  862.56  136.12 
   2   6   7 1146.29  135.97 
   8  -2  -7 1058.88  141.27 
   6  -8  -7  986.64  139.85 
   6  -8   7 1170.59  146.82 
  -2  -6   7 1022.58  145.92 
   2   6  -7 1091.75  157.48 
  -8   2   7  997.04  142.23 
   8  -2   7 1010.38  135.38 
   2   6  -7 1062.51  115.18 
  -2  -6   7  959.48  142.04 
  -2  -6  -7 1055.95  142.07 
  -2  -6  -7 1174.50  154.39 
   8  -2   7  993.55  157.13 
  -8   2  -7  917.85  135.02 
   8  -2   7  679.07   98.90 
   6  -8   7  969.38  142.57 
   6  -8  -7  831.38   98.08 
  -6   8   7  778.26  122.77 
   2   6  -7  911.12  141.27 
   8  -2  -7  931.29  135.71 
  -6   8   7 1184.76  149.46 
   2   6   7  972.65  143.58 
  -8   2   7  987.97  153.50 
   8  -2  -7 1174.68  160.91 
   6  -8  -7  918.29  127.79 
   8  -2  -8  564.94  118.45 
   2   6   8  420.18   96.77 
  -2  -6  -8  599.28  123.79 
   2   6  -8  473.46  112.46 
  -6   8  -8  576.96  123.97 
   8  -2  -8  499.45  114.12 
  -2  -6  -8  387.97   93.80 
   8  -2   8  493.40  117.68 
  -6   8   8  364.54   88.93 
   8  -2   8  545.92  110.66 
  -2  -6   8  542.62  120.34 
  -8   2   8  661.84  134.59 
   8  -2  -8  708.35  125.70 
   6  -8   8  475.20   98.86 
  -8   2  -8  408.11   91.79 
   6  -8   8  458.96  115.16 
   2   6   8  375.23   82.39 
  -8   2   8  500.45  101.14 
  -8   2   8  453.52  112.53 
   2   6   8  555.03   98.93 
   2   6  -8  643.51  126.40 
   6  -8  -8  436.11   99.05 
   2   6   8  646.40  107.10 
  -8   2  -8  542.85  107.87 
  -6   8  -8  668.00  140.27 
   6  -8  -8  680.03  125.72 
  -2  -6   8  640.47  134.32 
  -6   8   8  439.11   94.35 
   6  -8   8  341.17   95.23 
  -8   2  -8  725.16  127.66 
   8  -2  -9 1583.65  208.66 
  -6   8   9 1712.06  200.10 
   8  -2   9 1407.88  184.94 
   2   6   9 1364.54  194.32 
   6  -8   9 1721.74  222.78 
  -8   2  -9 2260.76  235.75 
   8  -2   9 1740.39  232.47 
   6  -8   9 1575.78  207.97 
  -2  -6   9 1686.67  223.27 
  -6   8  -9 1504.43  210.74 
   2   6  -9 2087.72  250.29 
   6  -8   9 1285.00  171.69 
  -6   8   9 1483.52  197.12 
   6  -8  -9 2208.87  233.38 
  -8   2   9 1292.66  188.40 
  -2  -6  -9 1700.00  202.02 
  -8   2   9 1374.89  169.40 
  -2  -6  -9 1540.93  188.68 
  -8   2  -9 1699.07  217.98 
   6  -8  -9 2086.20  240.12 
  -2  -6   9 1602.38  218.98 
  -2  -6  -9 2346.32  251.99 
  -8   2  -9 1678.05  192.57 
   8  -2  -9 1796.88  225.47 
   2   6   9 1928.27  196.43 
  -6   8  -9 2104.57  253.29 
  -8   2   9 2021.59  253.06 
   8  -2  -9 1494.26  191.66 
   2   6  -9 1652.19  220.01 
  -8   2 -10 1401.95  208.25 
  -2  -6  10 1014.08  193.50 
  -6   8  10 1099.20  185.40 
  -2  -6 -10 1254.44  196.35 
  -6   8  10 1428.07  205.96 
   6  -8  10 1258.62  209.63 
  -6   8 -10 1262.41  200.03 
  -6   8 -10 1136.32  198.78 
   6  -8 -10 1012.71  174.21 
  -8   2  10 1005.61  179.30 
   6  -8 -10 1105.00  179.55 
  -2  -6 -10 1546.34  209.46 
  -8   2 -10 1443.17  203.55 
  -6   8  10  971.47  162.67 
   6  -8  10 1605.24  199.09 
   6  -8  10 1023.10  176.51 
  -2  -6  10 1113.63  191.30 
   8  -2 -10 1197.84  181.91 
   2   6  10 1541.52  224.42 
   8  -2 -10 1247.85  198.23 
   8  -2  10 1310.76  218.20 
  -2  -6 -10  994.86  172.49 
   8  -2 -10 1267.53  208.71 
   8  -2  10 1285.38  188.39 
   2   6 -10 1652.23  235.38 
  -8   2  10 1245.86  211.09 
   2   6 -10 1201.94  201.82 
   6  -8 -11 1315.79  208.83 
  -6   8  11 1181.14  195.86 
   2   6  11 1641.49  247.04 
   8  -2 -11 1042.26  197.60 
  -2  -6  11 1427.37  231.80 
  -6   8 -11 1786.53  258.43 
  -8   2 -11 1507.70  223.10 
   8  -2 -11 1373.76  218.65 
  -2  -6 -11 1210.86  199.34 
  -2  -6  11 1229.54  211.99 
  -8   2  11 1590.90  244.17 
  -8   2  11 1257.58  224.99 
  -8   2 -11 1467.70  224.35 
  -6   8 -11 1587.85  247.21 
   8  -2 -11 1807.57  242.87 
   6  -8  11 1402.14  228.93 
  -8   2 -11 1550.07  239.00 
   6  -8  11 1139.40  189.73 
   8  -2  11 1253.88  227.46 
  -2  -6 -11 1823.87  245.03 
   2   6 -11 1483.79  237.51 
   2   6 -11 1494.23  228.78 
  -6   8  11 1737.36  246.67 
   1   7   0 6306.77  258.80 
  -7   8   0 6203.12  231.45 
   8  -1   0 5862.58  274.56
[truncated: 1,711,769 more chars]
